# Supplementary material for: Higher magnesium depletion score increases the risk of all‑cause and cardiovascular mortality in US adults with diabetes
Source: PLoS One. 2025 Jan 20;20(1):e0314298. doi: 10.1371/journal.pone.0314298 (PMC11745414; doi:10.1371/journal.pone.0314298)
Supplement: S1 Data — (CSV) [file pone.0314298.s005.csv]

ID	Age	Sex	Race	PIR	Education	Smoke	Drink	BMI	History of CVD	Hypertension	Hyperlipidemia	HbA1c	creatinine	TC	HDL	magnesium intake	energy intake	heavy drinker	diuretics	PPI	eGFR2009	eGFR score	MDS	all-cause mortality	cvd mortality	time
1	31	1	2	1	2	1	3	62.77	0	1	1	5.4	1	177	39	232	1959	0	0	1	115.72	0	1	0	0	189
2	69	1	1	2	2	2	2	29.54	1	1	1	5.9	0.9	152	30	199.5	1549.5	0	1	1	86.84	1	3	1	0	111
3	69	1	3	1	1	2	3	31.45	0	1	1	6.5	0.8	201	28	242.5	1145.5	0	0	0	91.15	0	0	0	0	189
4	64	2	4	1	1	3	4	28.97	0	1	1	12.1	0.8	139	42	223.5	1654	1	1	0	77.91	1	3	1	0	143
5	70	1	2	3	1	2	2	29.33	0	1	1	6.5	1.4	150	49	187.5	1236	0	0	0	58.58	2	2	1	1	165
6	25	1	1	2	3	1	1	30.65	0	0	1	12.9	0.8	203	49	350.5	3973.5	0	0	0	124.16	0	0	0	0	181
7	66	1	3	2	1	3	3	25.76	1	1	1	5.5	0.7	127	59	207.5	1772.5	0	0	0	98.34	0	0	1	1	62
8	55	1	2	2	3	1	4	25.18	0	1	1	7.5	1	210	78	176.5	1649	1	0	0	97.77	0	1	0	0	196
9	65	1	1	3	1	2	2	36.94	1	1	1	8.1	0.9	265	57	298.5	2450	0	0	0	89.31	1	1	1	0	34
10	69	2	2	2	1	1	3	25.32	0	1	1	5.7	0.6	159	69	178.5	1096	0	0	0	107.79	0	0	0	0	195
11	61	2	1	1	2	1	1	34.57	1	1	1	5.6	0.6	224	68	388.5	2345	0	1	0	98.38	0	1	0	0	199
12	85	1	2	2	1	2	2	31.81	0	1	1	6.2	3.2	204	38	181.5	1588	0	1	0	19.41	2	3	1	0	47
13	62	1	3	1	1	1	3	26.2	1	1	1	11.2	1.1	215	56	295	2541.5	0	0	0	71.57	1	1	1	1	55
14	74	1	1	2	1	2	2	30.63	1	1	1	6.3	1.7	170	40	230	1409	0	1	0	38.86	2	3	1	1	128
15	47	2	3	1	1	3	2	27.93	0	1	1	8.6	0.7	285	48	117.5	1145	0	0	0	103.18	0	0	1	1	88
16	74	2	1	1	3	2	3	30.82	1	0	0	6.9	0.6	172	60	348.5	2597.5	0	0	0	89.79	1	1	1	0	68
17	65	2	3	2	1	1	1	35.07	0	1	1	6.1	0.8	153	53	318	1603.5	0	1	0	77.37	1	2	0	0	192
18	64	2	3	1	1	1	2	30.56	0	1	1	6.3	0.7	200	54	305	1304	0	0	0	91.56	0	0	0	0	191
19	61	2	1	3	3	2	4	25.83	0	0	1	6.5	0.8	206	30	246.5	1636	1	0	0	79.57	1	2	0	0	196
20	43	2	3	3	3	1	4	35.23	0	0	1	7.9	0.6	159	44	308	2043	1	0	0	111.64	0	1	0	0	182
21	63	2	2	2	2	2	2	29.21	0	1	1	6.2	0.8	199	53	95.5	1139.5	0	1	1	90.94	0	2	0	0	181
22	77	1	3	1	1	2	2	29.72	1	1	1	8.1	1	174	38	175	973	0	1	1	72.28	1	3	1	1	88
23	61	2	3	1	1	3	5	25.11	0	1	1	5.6	0.6	321	64	236.5	1654.5	1	0	1	98.38	0	2	1	0	130
24	79	2	1	1	3	2	2	24.61	1	1	1	6.8	0.7	285	96	170	1063	0	0	0	82.41	1	1	1	1	136
25	32	1	2	2	2	1	1	41.59	0	0	0	6.1	0.9	166	60	247	2735	0	0	0	130.52	0	0	0	0	199
26	84	1	1	2	3	1	2	31.79	1	0	1	6.7	1.2	119	36	281	1334.5	0	0	0	55.2	2	2	1	0	54
27	47	2	1	3	3	1	3	26.46	0	1	0	6.5	0.8	127	53	195	1252.5	0	0	0	87.79	1	1	0	0	202
28	47	2	1	3	2	1	3	30.28	0	0	1	6.2	0.6	230	56	375.5	2048.5	0	0	0	108.54	0	0	0	0	194
29	75	2	2	2	3	1	2	41.02	1	1	0	6.9	1	190	67	297	1584	0	1	0	63.82	1	2	1	0	74
30	45	2	2	2	2	1	2	43.49	0	1	1	6.6	0.9	187	42	162	1321.5	0	1	0	89.5	1	2	0	0	196
31	43	1	2	1	1	1	3	23.04	0	0	1	11.5	1	210	49	188	1422	0	0	0	106.37	0	0	1	0	184
32	66	1	1	2	2	2	3	21.31	0	0	1	5.3	0.8	310	39	369.5	2190	0	0	0	93.09	0	0	1	1	77
33	85	2	1	2	1	2	2	30.12	1	1	1	6.5	1.9	199	43	203	1205	0	1	0	23.62	2	3	1	1	28
34	63	2	1	1	1	2	1	31.71	0	1	1	7.2	0.6	233	74	216.5	1579	0	0	1	97.01	0	1	1	0	168
35	81	2	2	2	1	1	1	28.25	0	1	1	7.5	1	157	55	131	1199.5	0	1	0	61.19	1	2	1	0	172
36	65	2	5	2	3	1	2	37.3	1	1	0	6.2	1	188	54	223.5	1667.5	0	0	0	59.07	2	2	0	0	203
37	53	2	2	2	2	3	4	26.79	0	0	0	9.3	0.7	191	67	196	1441	1	0	0	114.65	0	1	0	0	197
38	59	1	1	3	3	2	3	26.08	0	0	1	5.7	1	207	39	266	1591.5	0	0	0	82.02	1	1	0	0	201
39	46	2	2	1	1	3	5	32.1	0	1	1	6.6	0.9	183	40	325	3054	1	0	0	88.87	1	2	0	0	190
40	48	2	2	1	1	2	2	38.35	0	1	0	8.3	0.8	174	53	172	1403.5	0	1	0	101.04	0	1	0	0	193
41	66	1	3	2	3	3	3	33.42	0	1	1	5.7	1	207	50	262	1756.5	0	0	0	78.08	1	1	0	0	183
42	36	1	5	3	3	1	5	34.87	0	0	1	7.2	1.2	258	42	166	1638	1	0	0	77.33	1	2	0	0	182
43	65	2	2	2	2	1	2	37.93	1	1	1	7.4	1.1	158	47	233.5	2176	0	1	0	61.01	1	2	1	1	11
44	63	1	1	3	3	1	3	28.41	0	0	0	6.7	1.3	169	44	282.5	2448.5	0	0	0	58.07	2	2	0	0	197
45	33	2	1	2	3	2	4	39.46	0	0	1	6	0.7	146	41	440	1392	1	0	0	113.84	0	1	0	0	190
46	66	1	2	1	1	1	2	37.45	1	1	1	7.1	2	272	52	99.5	932	0	1	1	39.15	2	4	1	1	143
47	73	2	2	2	1	1	2	39.54	0	1	1	6.5	0.7	252	69	260.5	2032.5	0	0	0	99.62	0	0	0	0	180
48	69	2	3	2	3	1	1	23.54	0	1	1	7.1	0.8	249	63	371	2660.5	0	0	0	75.22	1	1	0	0	191
49	71	1	3	2	1	2	2	29.44	0	1	1	6.9	0.9	172	27	281.5	1687.5	0	0	0	85.63	1	1	1	1	179
50	61	2	3	1	1	1	2	26.21	0	0	1	12.6	0.7	219	50	349	2230	0	0	0	93.51	0	0	0	0	190
51	65	1	1	2	3	1	1	35.64	1	1	0	7.3	1	198	51	521.5	2973.5	0	0	0	78.63	1	1	1	0	101
52	67	1	3	1	1	2	2	33	0	1	0	5.5	0.9	186	42	469.5	1802.5	0	0	0	88.07	1	1	0	0	192
53	78	2	1	2	1	2	1	26.79	0	1	1	6.4	0.8	239	46	239.5	1595.5	0	0	0	70.61	1	1	1	1	148
54	61	1	3	1	1	3	4	31.95	1	1	1	8	0.7	176	36	43.5	442.5	1	0	0	101.85	0	1	1	1	155
55	65	1	5	2	2	1	2	37.17	1	1	1	5.5	0.9	123	46	244	2405.5	0	1	1	89.31	1	3	0	0	203
56	70	1	3	2	1	1	2	31.47	0	1	1	6.8	0.8	188	32	140	1235	0	0	0	90.51	0	0	1	0	177
57	77	2	1	1	3	1	3	26.85	0	1	1	5.7	0.6	182	65	166.5	1545.5	0	1	0	87.92	1	2	1	1	162
58	60	1	3	1	1	2	2	18.55	0	0	1	12.1	0.8	207	49	153	1070.5	0	0	0	97.1	0	0	0	0	199
59	50	1	1	1	3	3	3	24.74	0	1	0	8.1	1.1	191	75	242	1936	0	0	0	77.86	1	1	1	1	134
60	64	1	1	1	1	1	3	34.05	0	0	1	6.9	0.8	354	46	235	2036.5	0	0	0	94.4	0	0	0	0	181
61	58	2	1	1	1	2	2	29.02	1	1	1	7.1	0.9	242	44	163	699	0	0	0	70.48	1	1	1	1	63
62	60	2	3	3	1	1	2	31.21	0	1	1	5.5	0.9	225	42	250	1810	0	1	0	69.5	1	2	0	0	186
63	74	2	1	3	2	1	3	22.79	0	1	1	5.9	1	200	41	266.5	1927.5	0	1	0	55.45	2	3	1	0	118
64	70	1	2	2	1	2	2	31.81	0	1	1	7.2	1	178	42	235	2593.5	0	1	0	87.99	1	2	1	0	67
65	46	2	2	2	3	1	3	39.98	0	1	1	7.1	0.9	220	69	324.5	2469.5	0	1	0	88.87	1	2	0	0	182
66	61	2	3	1	1	2	4	37.05	0	0	1	10.1	1.1	201	43	206.5	921	1	0	0	54.14	2	3	1	0	41
67	68	1	2	2	3	2	2	24.46	1	0	1	6.7	1	260	85	173	1875.5	0	0	1	89.23	1	2	1	0	103
68	54	1	2	3	3	1	3	26.14	0	0	0	7.9	1	137	48	358	1622.5	0	0	0	98.46	0	0	0	0	190
69	62	1	2	3	3	2	2	29.54	0	1	1	8.4	1.1	153	44	298	2404	0	0	0	82.95	1	1	0	0	200
70	51	2	1	2	3	1	4	28.5	0	1	1	6.6	0.7	229	77	220	1186.5	1	0	0	100.32	0	1	0	0	201
71	50	2	1	3	3	1	3	57.2	0	0	1	8.6	0.8	190	65	529.5	4243.5	0	0	0	85.96	1	1	0	0	200
72	71	1	1	2	1	2	3	25.91	0	1	1	5.8	1.1	222	72	248.5	1494.5	0	0	0	67.18	1	1	0	0	187
73	71	2	3	1	3	1	2	22.68	0	1	1	6.8	0.7	167	37	442	2505	0	1	0	87.17	1	2	1	0	113
74	73	1	1	3	3	1	1	42.87	0	0	0	8.1	0.8	199	48	329.5	2392.5	0	0	0	88.62	1	1	0	0	192
75	59	2	1	2	2	1	3	26.98	0	1	1	7.7	0.7	254	41	227.5	1604.5	0	0	0	94.84	0	0	0	0	203
76	63	2	1	2	2	3	3	27.16	0	1	0	7.1	0.9	198	64	283.5	2046	0	0	0	68.05	1	1	0	0	192
77	54	1	5	3	1	3	1	28.9	0	1	1	6.8	1	213	32	195	1837.5	0	0	0	84.95	1	1	0	0	197
78	85	2	1	2	3	1	3	30.33	1	0	0	6	1	189	70	231.5	1131	0	1	0	51.33	2	3	1	0	68
79	69	2	1	2	2	2	3	33.54	0	0	1	6.3	0.9	184	36	256	2171	0	0	0	65.24	1	1	0	0	195
80	74	1	1	1	1	2	2	26.8	0	1	1	4.9	0.8	229	30	235	1074.5	0	0	0	88	1	1	0	0	202
81	47	2	1	2	2	1	2	43.66	0	0	1	5.6	0.7	158	56	244.5	2062.5	0	0	0	103.18	0	0	0	0	198
82	61	2	3	1	1	3	5	31.1	0	1	1	9.6	0.6	154	65	142	1113.5	1	0	0	98.38	0	1	1	0	159
83	42	1	2	2	2	3	2	33.61	0	0	1	6.6	1.1	328	41	298.5	2258.5	0	0	0	95.46	0	0	0	0	190
84	37	2	2	1	1	1	2	49.34	0	1	1	8.4	1	193	54	273.5	2176.5	0	0	0	83.35	1	1	1	0	92
85	73	2	1	3	3	3	2	29.07	0	1	1	6.3	0.8	165	58	417.5	2367	0	0	0	73.14	1	1	1	0	24
86	65	1	1	3	3	2	5	26.96	0	0	0	5	1.2	189	71	591	2628	1	0	0	63.08	1	2	0	0	196
87	43	1	1	1	2	3	5	35.1	0	1	1	6.4	1	194	48	159.5	1600.5	1	0	0	91.77	0	1	0	0	189
88	38	1	4	1	1	1	3	24.56	0	0	1	6.6	0.8	321	38	210.5	1697.5	0	0	0	113.32	0	0	0	0	184
89	70	2	3	3	1	1	4	27.93	0	1	1	6.3	1	204	49	229.5	1836	1	1	0	57.03	2	4	1	0	99
90	64	2	1	1	3	2	2	58.58	1	1	1	5.9	1.5	157	29	285.5	2003.5	0	1	0	36.44	2	3	0	0	199
91	56	2	5	2	3	1	1	27.89	0	0	1	6.5	0.7	207	67	225	1744.5	0	0	0	96.86	0	0	0	0	200
92	83	2	2	1	3	1	3	29.78	1	1	1	5.6	0.6	183	47	277.5	1095.5	0	1	0	97.69	0	1	1	0	80
93	53	2	3	3	3	2	4	23.06	0	0	1	7.9	0.6	197	88	271.5	2096	1	0	0	104.06	0	1	0	0	190
94	73	2	1	1	1	1	1	19.33	0	1	1	5.3	0.8	166	63	126.5	769.5	0	0	0	73.14	1	1	1	0	150
95	69	1	1	1	1	2	2	38.48	1	1	1	6	1.2	166	41	220	1963.5	0	0	0	61.33	1	1	1	0	129
96	85	1	1	2	1	2	1	20.11	0	0	1	7.9	1.2	205	37	382.5	3576	0	0	0	54.81	2	2	1	0	51
97	61	1	1	2	3	3	3	30.46	0	1	1	7.7	1.6	174	42	404	2046	0	0	0	45.82	2	2	1	0	161
98	79	2	1	2	2	1	1	28.12	1	1	0	5.6	0.8	180	52	274.5	1807.5	0	0	0	70.12	1	1	1	0	143
99	80	1	3	1	1	2	3	24.62	1	1	1	6.3	1.2	224	38	356	1436.5	0	0	0	56.77	2	2	0	0	201
100	70	2	3	2	2	2	2	38.39	0	1	1	6.8	1.1	191	39	170.5	1407	0	1	0	50.83	2	3	1	0	66
101	50	2	1	2	3	1	1	31.02	0	0	1	7.1	1	238	47	295	2322.5	0	0	0	65.64	1	1	0	0	203
102	81	1	1	2	3	2	3	27.18	0	1	1	6.8	0.9	216	46	245	2770.5	0	0	1	79.82	1	2	1	1	56
103	85	1	1	3	3	2	3	25.53	0	1	1	6.6	1.2	191	49	248	1160	0	1	0	54.81	2	3	1	0	40
104	34	2	3	3	1	3	4	27.28	0	0	1	7.7	0.6	269	26	247.5	1899	1	0	0	118.92	0	1	0	0	193
105	51	1	1	3	3	1	5	29.3	0	1	1	6.7	0.9	155	37	554	4088	0	0	0	98.54	0	0	0	0	189
106	63	1	3	3	3	3	5	23.45	0	1	1	10.4	1	199	36	420.5	3465	1	0	0	79.74	1	2	0	0	187
107	40	2	1	2	2	2	2	43.71	0	0	1	8	0.6	230	40	302.5	2370.5	0	0	0	114.02	0	0	0	0	181
108	68	2	3	2	2	1	1	30.9	1	1	1	10.1	0.8	206	49	172	1040.5	0	0	1	75.75	1	2	1	0	38
109	55	1	3	3	3	1	5	28.76	1	1	1	11.2	0.9	295	59	252	2324.5	1	0	0	95.81	0	1	1	0	86
110	48	2	2	2	2	1	3	45.32	0	1	1	6.2	1.1	174	47	133	1737.5	0	1	0	68.75	1	2	0	0	180
111	72	1	2	2	2	1	1	30.47	0	1	0	6.9	1.3	164	41	131.5	1549.5	0	0	0	63.18	1	1	1	0	111
112	47	2	1	2	3	3	2	38.75	1	1	1	5.6	0.7	268	41	84	414.5	0	0	0	103.18	0	0	1	1	156
113	65	1	1	2	2	2	2	29.24	0	0	1	6.5	0.8	218	54	194	1815.5	0	0	0	93.74	0	0	0	0	180
114	60	2	3	1	2	1	3	32.9	0	1	1	6.6	1.1	200	32	760.5	2936.5	0	1	1	54.53	2	4	0	0	186
115	76	1	1	2	1	3	2	20.78	0	0	1	7.2	0.9	203	71	197	2121.5	0	0	0	82.67	1	1	1	0	87
116	53	1	1	3	3	1	2	34.52	0	1	1	6.6	1.1	176	40	438	3124.5	0	0	0	76.24	1	1	0	0	193
117	80	2	1	2	3	1	3	26.77	1	1	1	6.3	0.7	214	53	301.5	1679.5	0	0	0	81.83	1	1	1	0	120
118	51	1	2	1	3	3	2	34.57	1	1	1	6.8	0.8	224	47	167.5	1968	0	0	1	119.88	0	1	0	0	181
119	69	1	1	1	2	1	3	24.01	0	1	1	5.5	1.5	222	42	236	1249	0	1	0	46.83	2	3	1	0	127
120	84	2	1	2	3	1	3	21.54	0	1	0	7	0.9	174	62	299.5	2167	0	1	0	58.71	2	3	1	0	117
121	82	1	1	3	3	2	3	32.68	1	0	1	7.4	1.4	145	35	348.5	2129.5	0	1	0	46.46	2	3	1	1	19
122	78	2	1	1	3	2	3	29.48	0	1	1	5.9	1.2	344	46	169.5	1482	0	1	1	43.25	2	4	0	0	199
123	68	1	3	2	1	1	4	31.14	0	1	0	6.9	0.8	181	76	321	1843	1	0	0	91.79	0	1	1	0	77
124	76	1	1	3	3	2	3	37.21	1	1	1	5.6	1	234	43	332.5	1982	0	0	0	72.78	1	1	1	1	170
125	69	2	4	1	1	1	1	22.25	0	1	1	9.3	0.7	325	40	189	997.5	0	1	0	88.4	1	2	0	0	186
126	81	2	1	1	2	1	2	32.75	1	1	1	6.8	2	304	46	174	1337.5	0	1	0	22.84	2	3	1	1	82
127	71	1	1	1	2	2	1	27.38	0	1	1	9.4	1.2	198	39	68.5	705	0	0	0	60.47	1	1	1	0	32
128	51	2	5	1	3	1	2	37.3	0	1	1	6	0.9	257	46	400	3252	0	1	0	74.03	1	2	0	0	196
129	72	1	1	3	3	2	3	31.99	0	1	0	6.1	1.2	125	40	139	1934.5	0	0	0	60.05	1	1	1	0	185
130	42	1	3	1	3	3	5	25.56	0	1	1	6	0.8	180	40	160.5	1356.5	1	0	0	110.18	0	1	1	1	15
131	57	2	1	2	3	2	2	38.58	0	1	1	5.9	0.7	222	34	164.5	1729	0	0	0	96.18	0	0	0	0	189
132	76	2	1	1	2	1	2	26.08	0	1	1	7.6	0.9	232	75	127	1026	0	1	0	62.11	1	2	1	0	104
133	61	2	3	2	1	1	1	37.86	0	1	1	9.6	0.7	260	44	360	2556.5	0	1	0	93.51	0	1	0	0	192
134	73	1	1	2	2	3	2	22.62	0	0	0	6.5	1.1	188	62	370.5	2431.5	0	1	0	66.24	1	2	1	0	30
135	63	2	2	3	2	1	5	36.37	1	1	1	7.3	0.8	163	58	126	567.5	1	1	0	90.94	0	2	0	0	180
136	80	2	1	1	2	2	4	29.59	0	1	1	5.7	0.8	158	53	236	1872	1	0	0	69.63	1	2	1	0	111
137	58	1	1	1	1	1	2	35.94	1	1	1	6.2	1	210	22	197.5	950	0	0	1	82.6	1	2	0	0	202
138	83	2	3	1	1	2	1	36.38	0	1	1	7	0.8	211	49	226	1344.5	0	0	0	68.18	1	1	1	0	64
139	59	1	3	1	1	2	3	28.09	1	1	1	7.1	0.7	247	37	341.5	1539	0	0	0	103.3	0	0	0	0	187
140	71	1	4	2	2	3	3	33.14	0	0	0	8.3	0.6	173	53	226.5	1677.5	0	0	0	101.16	0	0	1	1	126
141	70	2	1	2	2	1	4	26.93	1	1	1	5.9	0.7	199	52	211.5	1539	1	1	0	87.78	1	3	1	0	83
142	58	2	1	1	2	2	2	43.14	1	1	1	6.7	1	155	37	217.5	1771	0	1	0	62.05	1	2	1	0	26
143	41	1	3	2	1	3	3	24.51	0	1	1	10.2	0.8	181	36	324	1707	0	0	0	110.96	0	0	0	0	194
144	76	2	3	2	1	1	3	31.89	0	0	1	7.4	0.6	198	59	139	937	0	0	0	88.54	1	1	1	0	194
145	69	1	1	3	3	1	2	36.11	0	1	1	5.9	0.9	134	43	335.5	1903.5	0	0	1	86.84	1	2	1	0	143
146	74	2	3	1	1	1	3	24.07	0	1	1	6	0.5	226	87	300	1262	0	0	0	95.34	0	0	0	0	201
147	39	2	2	1	1	1	2	44.25	0	1	1	9.7	0.6	214	41	221	1570	0	0	0	133.08	0	0	0	0	195
148	66	2	1	2	3	2	3	35.66	1	1	1	5.6	1	151	51	149	735	0	0	1	58.66	2	3	1	0	189
149	60	2	2	1	1	3	4	30.26	1	1	1	5.8	1.3	189	46	298	3393	1	1	0	51.64	2	4	1	0	168
150	69	1	4	2	1	1	2	30.45	0	1	1	6.8	1	192	44	153.5	1098.5	0	0	0	76.45	1	1	1	0	113
151	61	2	2	1	2	2	5	38.23	1	1	1	8.4	0.8	146	48	186.5	1407	1	1	0	92.22	0	2	1	0	167
152	66	2	1	1	3	1	5	29.46	1	1	1	8.6	0.7	274	78	344.5	1332	1	1	0	90.29	0	2	1	0	100
153	68	2	3	1	1	1	1	31.06	0	1	1	7.1	0.7	207	35	229.5	1458.5	0	1	0	89.03	1	2	1	1	68
154	68	1	1	2	3	2	3	36.53	1	1	1	9.8	0.8	256	57	206.5	1673.5	0	0	0	91.79	0	0	1	0	177
155	54	1	1	1	1	2	2	36.43	1	1	1	9.5	0.9	291	26	351	2786.5	0	0	1	96.49	0	1	1	0	66
156	70	1	2	1	1	3	3	23.42	0	1	1	10.9	0.9	184	34	125.5	1339	0	1	0	99.94	0	1	1	1	90
157	25	2	2	1	2	1	4	31.34	0	1	1	7.7	0.7	181	35	365	2796.5	1	0	0	139.57	0	1	0	0	190
158	82	1	1	3	3	1	3	29.55	0	1	1	5.8	1.3	137	40	287.5	1819.5	0	0	1	50.81	2	3	1	0	77
159	71	2	5	1	1	1	2	38.81	1	1	1	6.3	1.8	235	46	136	1447.5	0	1	0	27.83	2	3	1	1	93
160	84	1	1	3	3	2	3	26.54	0	0	1	6.6	1.4	205	40	170	1521	0	0	0	45.81	2	2	1	1	38
161	65	2	1	3	2	2	1	24.26	0	1	1	8.5	0.6	305	46	243.5	1195.5	0	0	0	95.65	0	0	1	0	71
162	67	2	1	2	2	2	3	31.08	0	1	1	6.9	0.8	128	44	325	1798	0	1	0	76.29	1	2	0	0	187
163	60	1	1	2	3	2	5	23.02	0	1	1	5.7	1.1	225	110	286.5	1610.5	1	0	0	72.58	1	2	1	0	121
164	72	2	1	2	3	2	1	23.23	1	0	1	5.6	0.7	250	62	184.5	1575	0	0	0	86.56	1	1	1	1	149
165	73	1	1	2	2	1	2	33.4	0	1	1	6.1	0.9	150	38	312.5	1994.5	0	0	0	84.43	1	1	0	0	195
166	54	1	2	2	2	3	2	34.41	0	1	1	6.2	1.1	253	46	229	1643.5	0	0	0	87.74	1	1	1	0	58
167	60	1	3	2	2	3	5	33.57	1	1	1	10.3	1	427	41	135.5	1712	1	1	0	81.44	1	3	1	0	121
168	49	1	1	3	3	3	2	42.2	0	1	1	6.5	1.1	181	28	483.5	2741	0	1	0	78.41	1	2	0	0	185
169	26	1	3	2	1	2	2	39.73	0	1	0	9.5	0.8	133	46	481	3626	0	0	0	123.29	0	0	0	0	183
170	64	1	3	3	3	2	3	34.64	0	1	1	6.5	1	218	39	257.5	2244.5	0	0	0	79.19	1	1	0	0	194
171	77	2	1	2	3	1	3	25.6	0	1	1	7	0.8	167	42	251	1713.5	0	0	1	71.11	1	2	1	0	128
172	66	1	1	2	3	1	3	25.89	0	1	1	5.8	0.8	287	35	461.5	2839	0	0	0	93.09	0	0	1	0	80
173	52	1	1	3	3	1	3	46.51	0	1	1	6.3	0.9	216	40	363	2875	0	0	0	97.85	0	0	0	0	199
174	66	1	2	2	2	1	3	37.23	1	1	1	7.4	1.8	345	66	283.5	2892	0	0	1	44.46	2	3	1	1	151
175	53	2	5	3	3	1	2	27.51	0	1	1	6.7	0.6	302	71	339	2518.5	0	1	1	104.06	0	2	0	0	196
176	67	2	2	1	2	1	2	28.77	1	1	1	6.6	0.8	206	51	207	2218.5	0	1	1	88.42	1	3	0	0	194
177	60	1	3	1	1	2	2	30.89	0	1	0	7.3	9.4	143	57	157.5	1905.5	0	0	0	5.42	2	2	1	0	71
178	66	1	3	3	1	1	2	27	1	1	1	7.6	2.7	168	43	108.5	978	0	1	1	23.5	2	4	0	0	192
179	57	1	2	2	3	1	1	23.21	0	0	1	9.8	1.1	193	45	281.5	1393.5	0	0	0	85.91	1	1	0	0	197
180	56	2	2	3	3	2	3	27.48	0	1	1	7.1	0.9	214	63	140.5	985.5	0	0	1	82.84	1	2	0	0	200
181	54	2	1	3	2	3	4	29.51	0	1	1	9.5	0.6	246	45	170.5	1820	1	0	0	103.34	0	1	0	0	195
182	68	2	1	2	3	3	2	32.21	1	1	1	6.8	0.9	206	33	152	1125.5	0	0	0	65.7	1	1	1	0	95
183	78	1	1	2	2	2	3	28.12	0	1	1	6.1	1	158	34	188	1027.5	0	0	1	71.77	1	2	1	0	122
184	61	2	2	1	1	3	2	49.53	0	1	1	6.9	1.4	260	66	170	1328	0	1	0	46.88	2	3	1	0	169
185	67	2	3	2	2	1	2	23.15	1	1	1	4.9	1.7	212	61	282.5	1464	0	1	1	30.67	2	4	1	0	126
186	78	1	1	2	3	2	2	21.45	0	1	1	6.8	1.2	177	58	349.5	2031.5	0	0	0	57.57	2	2	1	0	70
187	69	2	2	1	1	2	2	42.44	1	1	1	8	1.3	185	33	245	1609.5	0	1	1	48.47	2	4	1	0	37
188	76	1	2	2	3	1	2	38.17	0	1	1	9	3.2	158	47	114	1285	0	1	0	20.67	2	3	1	1	113
189	70	1	3	2	1	2	5	28.7	0	0	1	5.9	2.6	168	42	276.5	1220	1	0	1	23.91	2	4	1	0	59
190	70	1	3	2	2	2	2	26.23	0	1	1	7.2	0.8	218	31	194.5	1948.5	0	1	0	90.51	0	1	1	1	37
191	67	1	1	3	3	1	4	28.99	1	1	1	6.1	1.3	218	44	489	2854	1	1	0	56.46	2	4	1	0	94
192	79	1	2	3	3	2	2	27.75	0	1	1	6.4	1.2	237	51	144	891.5	0	1	0	66.26	1	2	1	1	153
193	47	1	3	2	3	2	5	40.1	0	1	0	8.1	1	176	43	539	3558	1	0	0	89.23	1	2	0	0	195
194	56	1	2	2	3	1	2	25.98	0	1	0	6	1.1	180	55	632.5	2036.5	0	0	0	86.52	1	1	0	0	199
195	51	1	3	3	1	3	5	32.98	0	0	1	8	0.8	202	49	375	3436	1	0	0	103.43	0	1	0	0	194
196	46	1	4	2	3	1	5	26.89	0	1	1	13.1	1.5	312	59	206.5	2123.5	1	1	0	55.04	2	4	0	0	201
197	85	2	2	2	1	2	1	28.99	0	1	1	5.4	1	277	114	152.5	1038.5	0	1	0	59.49	2	3	1	0	104
198	59	1	3	2	1	3	2	21.59	0	0	1	7.2	0.7	167	39	278.5	2985.5	0	0	0	103.3	0	0	0	0	201
199	62	2	2	1	1	2	2	27.99	0	1	1	8.4	0.6	230	49	182	1598	0	0	0	113.22	0	0	1	0	193
200	65	1	1	2	3	2	2	34.69	1	1	1	7.2	1.5	220	43	620.5	2504	0	1	0	48.16	2	3	1	0	84
201	84	2	4	3	2	1	3	23.54	0	1	1	9.6	1.1	279	56	199.5	1712	0	1	0	46.07	2	3	1	0	110
202	48	2	3	3	3	1	3	33.62	1	1	1	5.9	0.9	231	85	444.5	1619	0	0	0	75.61	1	1	0	0	192
203	65	2	1	2	1	2	1	24.33	1	1	1	7.1	1.1	194	59	283	1900.5	0	0	0	52.64	2	2	1	0	134
204	68	1	3	1	1	1	1	33.34	1	1	0	5.3	5.7	115	60	143.5	1062	0	0	0	9.39	2	2	1	0	2
205	53	1	5	3	2	3	3	42.52	0	1	1	7.1	0.9	204	41	326.5	3144.5	0	1	0	97.17	0	1	1	0	105
206	56	1	1	3	3	2	5	28.08	0	0	1	7.5	0.7	225	40	612.5	4316	1	0	1	105.5	0	2	0	0	197
207	65	2	3	1	1	1	1	28.68	1	1	1	11.6	0.9	257	29	181.5	1601	0	1	0	67.1	1	2	1	0	108
208	69	1	3	2	3	2	3	36.24	1	1	0	5.9	1	188	42	348	3054	0	0	0	76.45	1	1	1	0	149
209	78	1	1	1	1	1	2	30.83	1	1	1	5.7	1.2	241	38	127	867.5	0	0	0	57.57	2	2	1	0	93
210	51	1	3	1	1	3	5	32.31	1	1	1	18	1	187	33	146	1704.5	1	0	0	86.76	1	2	1	1	75
211	76	1	1	1	1	1	2	22.4	1	0	1	6.5	1.1	182	39	49.5	472	0	0	0	64.86	1	1	1	0	102
212	73	1	3	1	1	3	4	26.72	0	1	1	6.2	0.9	207	45	749	4185.5	1	0	0	84.43	1	2	1	0	49
213	64	2	2	2	3	2	2	34.08	1	1	1	8.1	1	227	31	207	1819	0	1	0	68.95	1	2	1	0	69
214	64	1	3	2	2	3	4	28.31	0	1	1	6.1	1.3	148	41	201.5	2399	1	0	0	57.66	2	3	1	0	169
215	43	2	2	2	2	3	5	44.16	0	1	1	5.9	0.6	262	64	106.5	1460.5	1	0	0	129.39	0	1	0	0	200
216	53	1	3	1	3	2	3	21.54	0	0	1	8.3	0.7	218	52	446	2085.5	0	0	0	107.74	0	0	0	0	183
217	78	1	3	1	1	1	3	23.33	0	1	1	6.6	0.8	236	44	223.5	2079.5	0	0	0	85.56	1	1	1	0	132
218	52	1	1	2	3	2	2	37.66	0	1	1	5.2	1	176	31	248	1772	0	1	0	86.15	1	2	0	0	203
219	74	2	3	1	1	1	1	29.22	0	1	1	7	1.1	155	40	195.5	1055.5	0	1	1	49.42	2	4	1	0	79
220	68	1	3	2	1	2	2	25.59	0	1	1	8.7	0.9	190	33	136	905.5	0	0	0	87.45	1	1	0	0	191
221	71	1	1	2	2	2	2	36.39	0	1	1	6.3	1.1	161	41	420	2756.5	0	0	0	67.18	1	1	1	1	95
222	85	2	2	2	1	2	2	35.18	1	1	1	5.8	1.5	188	33	208	1481	0	1	1	36.44	2	4	1	0	8
223	58	1	1	2	3	3	2	33.77	0	1	1	5.8	1.4	122	30	207	2192	0	0	0	54.99	2	2	0	0	184
224	57	1	1	2	3	1	4	39.36	0	1	1	6.1	0.9	177	58	613.5	2675	1	1	0	94.48	0	2	0	0	193
225	54	2	1	2	1	3	2	23.01	0	1	1	5.4	0.5	229	47	245	1751.5	0	1	0	109.72	0	1	0	0	202
226	78	2	2	3	3	1	1	20.96	0	1	1	6.2	1.1	138	70	338.5	2319	0	1	0	55.69	2	3	1	0	108
227	76	2	1	2	1	1	2	27.8	1	1	1	6.6	1.1	259	65	212.5	1667.5	0	0	0	48.73	2	2	1	1	145
228	61	1	1	2	2	2	2	23.04	0	0	1	7.7	0.9	208	39	347	2220	0	0	0	91.86	0	0	1	0	173
229	66	1	1	3	3	2	2	29.64	0	1	1	6.5	1.4	188	45	96	1087.5	0	0	0	51.99	2	2	1	0	199
230	71	2	1	3	1	1	1	37.94	1	1	1	6.6	1.4	173	53	249.5	1188.5	0	1	0	37.71	2	3	1	1	130
231	65	2	1	1	2	1	1	30.8	0	1	1	8.6	0.9	249	60	236	1960.5	0	0	0	67.1	1	1	1	0	88
232	71	1	3	2	1	2	2	26.66	0	1	1	6.9	0.7	164	58	190	1272	0	0	0	94.95	0	0	1	0	32
233	85	2	2	3	1	1	1	31.87	1	1	1	6.5	1.1	217	70	178.5	1413	0	1	0	53.02	2	3	1	1	74
234	62	1	2	2	1	2	5	37.98	1	1	1	7.2	1.1	178	38	289.5	2320.5	1	0	0	82.95	1	2	0	0	201
235	81	2	1	2	3	1	1	24.05	0	1	1	5.8	0.8	294	76	106	1274	0	0	0	69.14	1	1	1	0	106
236	78	1	3	3	3	2	2	22.99	1	1	1	6.7	0.7	163	57	256.5	2319	0	1	0	90.39	0	1	1	1	91
237	62	1	1	2	2	1	1	44.54	0	1	1	6.9	1.3	129	34	216	1443	0	1	0	58.48	2	3	0	0	183
238	69	2	1	2	1	3	2	40.77	0	1	1	9.6	0.8	290	54	189.5	1350	0	0	1	75.22	1	2	0	0	188
239	60	2	3	2	1	1	1	29.36	0	1	1	7.5	0.7	255	50	196.5	1145	0	0	0	94.17	0	0	1	0	122
240	55	2	1	3	2	1	4	29.41	0	1	1	9.2	0.9	204	88	295.5	1925	1	0	0	71.98	1	2	1	0	181
241	63	1	2	2	1	2	2	39.7	1	1	1	6.7	1.1	234	71	115.5	1487	0	1	0	82.36	1	2	1	0	164
242	70	2	5	3	3	1	1	28.43	1	1	1	7.5	1.5	168	39	254	1373	0	1	0	34.93	2	3	0	0	202
243	50	1	1	3	3	3	3	26.7	1	0	1	6.4	0.8	199	36	254.5	2616	0	0	0	104.16	0	0	1	1	181
244	67	2	3	2	2	3	1	30.07	0	1	1	7.5	1.1	244	44	188.5	1445.5	0	0	0	51.91	2	2	1	0	150
245	77	1	3	1	1	1	2	29.8	1	0	1	10.2	1	218	56	185	1158.5	0	0	0	72.28	1	1	1	1	51
246	73	2	3	1	1	2	2	21.88	0	0	1	6.5	0.7	207	50	191	1850.5	0	0	0	85.95	1	1	0	0	193
247	54	2	1	2	2	2	2	40.79	0	1	1	6.9	1	195	47	67	491.5	0	0	0	63.82	1	1	0	0	193
248	32	1	2	3	3	1	1	39.89	0	1	1	6.9	1	225	35	392.5	2919.5	0	0	0	114.91	0	0	0	0	198
249	40	2	1	1	1	1	1	32.09	0	1	1	9.2	0.6	217	29	211	1535.5	0	0	0	114.02	0	0	0	0	202
250	45	2	1	1	2	3	2	31.84	0	1	1	5.6	0.8	240	30	399.5	3403	0	0	0	89.04	1	1	1	1	174
251	70	2	3	1	1	1	1	31.44	0	1	1	5.8	0.6	284	70	160	1126	0	1	0	92.35	0	1	0	0	183
252	51	2	3	2	1	1	3	39.69	0	1	1	7.3	0.9	134	26	340.5	1570.5	0	1	0	74.03	1	2	0	0	183
253	84	1	1	3	1	2	2	33.31	0	1	1	6.1	1.7	216	47	249.5	2195.5	0	0	0	36.23	2	2	1	1	3
254	72	2	3	3	1	1	4	36.59	0	1	1	6.8	0.7	225	38	302	1937.5	1	1	0	86.56	1	3	1	0	177
255	40	1	5	1	3	2	4	26.05	0	1	1	5.4	1	209	69	315	1858.5	1	0	0	93.73	0	1	1	0	177
256	47	2	1	3	3	2	5	25.22	0	1	0	8.2	1.3	168	55	118.5	1162	1	1	0	48.81	2	4	0	0	186
257	59	1	2	3	3	1	2	39.16	0	1	1	5.7	0.9	230	43	162	1471.5	0	1	0	107.97	0	1	0	0	186
258	67	2	2	1	3	2	2	36.83	1	1	1	8	0.7	256	48	253.5	1832	0	0	0	103.91	0	0	0	0	202
259	67	1	2	1	1	2	2	21.44	1	1	1	13.7	0.8	251	47	122.5	1801.5	0	0	0	107.13	0	0	1	1	199
260	56	1	2	2	3	3	5	20.98	0	0	0	14	1.1	199	68	296	2322	1	0	0	86.52	1	2	0	0	203
261	82	2	1	1	1	2	1	19.84	1	1	1	7.8	1.4	166	48	296	1172.5	0	1	0	34.9	2	3	1	0	63
262	72	1	3	1	1	2	5	26.77	0	1	0	11	0.7	191	43	229.5	1727.5	1	1	0	94.28	0	2	0	0	191
263	82	1	1	2	3	2	2	23.42	1	1	1	6.9	1.1	156	53	291	1927.5	0	0	0	62.19	1	1	1	0	42
264	38	1	3	1	1	2	4	34.12	0	0	0	8.9	0.7	184	43	329	2103	1	0	0	119.72	0	1	0	0	189
265	66	1	3	3	1	2	3	30.18	1	1	0	6.5	1	177	55	325	2502	0	0	0	78.08	1	1	0	0	185
266	79	2	3	1	1	2	3	35.94	1	1	1	7	0.7	246	33	223	1496.5	0	1	0	82.41	1	2	1	0	12
267	77	1	3	2	1	1	4	26.11	0	1	1	7.3	1.5	149	38	146	812	1	0	0	44.27	2	3	1	0	40
268	50	2	2	2	2	2	2	39.66	0	1	1	6	0.8	172	50	116	1324.5	0	1	0	99.63	0	1	0	0	197
269	70	2	3	1	1	1	1	27.31	0	0	1	9.4	0.7	243	45	204.5	1407.5	0	0	0	87.78	1	1	0	0	189
270	51	2	1	2	2	1	1	29.55	0	1	1	6.5	0.7	162	45	295.5	2088.5	0	1	0	100.32	0	1	0	0	197
271	37	1	1	3	3	1	4	32.91	0	0	1	5.8	1	209	38	381.5	4065	1	0	0	95.72	0	1	0	0	190
272	80	2	1	3	3	1	2	25.14	0	1	1	5.6	0.7	205	83	446	1782.5	0	0	0	81.83	1	1	1	1	139
273	80	1	1	3	2	2	3	35.42	1	1	1	6	1	164	44	307.5	2947	0	1	0	70.77	1	2	1	1	132
274	40	1	3	3	3	2	4	22.84	0	0	1	6.1	0.8	238	43	313.5	1970.5	1	0	0	111.74	0	1	0	0	184
275	60	1	1	3	3	1	2	46.06	1	1	1	7.2	1	233	27	228.5	1538.5	0	0	0	81.44	1	1	0	0	201
276	77	1	1	2	3	1	1	29.94	0	0	1	5.7	1.2	141	45	303.5	1826	0	0	0	57.98	2	2	1	1	128
277	53	2	3	1	1	1	1	27.39	0	1	1	7.6	0.6	181	37	141	949	0	0	1	104.06	0	1	0	0	192
278	80	2	3	2	1	1	1	29.9	0	1	1	7.7	2	323	57	233	1258.5	0	1	0	23	2	3	1	1	47
279	41	2	3	3	3	1	5	39.06	0	0	1	9.1	0.6	217	52	313	4705.5	1	0	0	113.22	0	1	0	0	192
280	60	2	1	2	1	2	5	26.88	0	1	1	5.9	0.8	241	41	266	2358	1	0	0	80.13	1	2	1	0	137
281	61	2	2	1	1	1	5	44.82	0	1	1	7.1	1	270	51	61.5	809.5	1	0	0	70.42	1	2	1	0	74
282	60	1	2	3	3	2	5	29.76	0	1	1	6.4	1	211	65	362.5	2784.5	1	1	1	94.39	0	3	0	0	190
283	61	2	3	1	1	1	1	35.54	0	1	1	9.9	0.6	157	46	140	603	0	1	0	98.38	0	1	0	0	183
284	65	1	2	2	1	1	3	23.9	0	1	0	6.9	1.5	133	56	462.5	1278.5	0	0	0	55.82	2	2	1	1	98
285	72	1	1	1	2	2	5	26.7	0	1	1	5.8	1.2	230	62	100.5	977.5	1	1	1	60.05	1	4	1	0	56
286	81	1	3	1	1	1	2	31.86	0	1	1	5.6	0.9	150	45	266.5	1800	0	0	0	79.82	1	1	1	0	110
287	85	1	1	1	3	2	3	33.63	1	1	1	6.4	1.7	240	36	287	1593.5	0	1	0	35.97	2	3	1	1	13
288	68	1	1	2	3	3	4	24.63	0	0	1	5.5	0.9	202	57	215.5	1767.5	1	0	0	87.45	1	2	1	0	158
289	59	2	1	3	3	2	3	30.56	0	0	1	6.8	0.8	226	37	289	1563	0	0	0	80.7	1	1	0	0	197
290	68	1	1	3	3	1	2	30.91	0	1	1	6.3	1.1	201	46	147	936	0	0	0	68.61	1	1	0	0	194
291	72	1	2	2	1	3	3	26.94	1	0	1	6.7	1	125	45	197.5	1969	0	0	0	86.76	1	1	1	0	40
292	81	1	1	2	3	1	2	23.65	0	1	1	6.8	1.8	150	75	253	1145	0	0	0	34.53	2	2	1	0	139
293	81	1	1	2	3	2	1	37.78	1	0	1	6.8	0.9	203	54	173	913	0	1	0	79.82	1	2	1	1	3
294	49	2	2	2	3	1	3	38.9	0	1	1	6.2	0.7	154	48	413.5	3938.5	0	1	0	117.91	0	1	0	0	180
295	69	1	3	2	2	2	3	26.9	0	1	1	6.8	1.1	240	44	371.5	2031.5	0	0	0	68.13	1	1	1	0	18
296	63	1	3	1	1	2	2	21.97	1	1	1	8.8	1.2	176	36	266.5	1354.5	0	1	0	63.97	1	2	1	0	70
297	39	1	4	1	1	2	5	20.24	0	0	1	13.2	0.6	287	66	317	2630	1	0	0	126.65	0	1	0	0	204
298	74	1	1	2	3	2	3	33.67	1	1	1	6.9	1	235	56	262.5	1826	0	1	0	73.81	1	2	1	0	91
299	58	1	4	1	1	3	1	29.48	0	0	1	8	0.8	262	38	454.5	2522.5	0	0	0	98.47	0	0	1	0	31
300	85	1	3	1	1	2	2	28.13	1	1	1	7.1	0.9	160	42	316	1495.5	0	0	0	77.61	1	1	1	0	125
301	57	2	1	1	1	1	1	25.97	0	1	0	6	0.9	166	74	176.5	1777.5	0	1	0	70.98	1	2	1	0	159
302	57	1	4	3	3	1	3	23.84	0	1	1	6.5	0.8	179	48	292	2691.5	0	0	0	99.16	0	0	0	0	194
303	50	2	2	2	3	3	5	26.64	0	1	1	7	1.1	221	104	223.5	1751	1	0	0	67.79	1	2	0	0	188
304	71	1	1	2	3	1	3	24	1	1	1	5.6	1.3	180	43	293.5	2020.5	0	0	0	54.9	2	2	1	1	65
305	75	2	1	1	2	2	3	39.26	1	1	1	5.7	0.8	179	38	199	1593	0	1	0	72.12	1	2	1	0	135
306	75	1	1	3	3	2	3	32.23	1	1	1	7.6	1.1	206	42	474.5	2615	0	1	0	65.32	1	2	1	0	104
307	76	1	3	1	1	3	3	29.25	0	1	1	8.3	0.9	184	42	220.5	1313.5	0	0	0	82.67	1	1	0	0	186
308	63	1	1	2	3	2	3	39.55	1	1	1	6.7	0.8	206	44	504.5	2759.5	0	1	0	95.07	0	1	1	0	107
309	66	2	1	1	3	2	2	42.07	1	1	1	6.4	2.7	195	56	132	1291.5	0	1	0	17.65	2	3	1	1	8
310	72	1	3	2	1	2	4	28.09	0	1	1	7.5	0.7	167	56	295.5	1702.5	1	0	0	94.28	0	1	1	0	11
311	67	2	1	2	3	2	3	39.6	0	1	1	6.4	0.9	277	46	201	1789.5	0	1	0	66.16	1	2	1	0	162
312	47	1	2	2	3	1	3	31.91	1	1	1	6.9	1	310	64	136	1137	0	1	0	103.42	0	1	0	0	202
313	26	1	3	2	1	2	5	29.09	0	0	1	8.3	1	210	48	340.5	3168.5	1	0	0	103.41	0	1	0	0	186
314	58	1	1	2	1	3	2	19.19	1	0	1	8.6	1.4	140	49	186	1436.5	0	0	0	54.99	2	2	1	1	18
315	44	1	3	2	1	2	2	35.57	0	1	1	7	0.9	160	36	335.5	2525.5	0	0	0	103.51	0	0	0	0	193
316	52	2	3	2	3	1	1	29.56	0	1	1	6.3	0.7	250	62	141	642	0	1	0	99.62	0	1	0	0	182
317	47	1	1	2	3	2	2	32.79	0	1	1	6.6	0.8	211	31	320	3047	0	1	1	106.38	0	2	0	0	181
318	63	1	3	2	3	3	5	22.28	1	1	1	11.9	0.9	222	52	113	1348	1	0	0	90.58	0	1	1	1	91
319	75	1	1	2	3	1	3	31.04	0	1	1	6.7	1.4	191	48	219.5	1675	0	0	0	48.8	2	2	1	0	169
320	63	1	3	1	1	1	2	24.34	1	1	1	8.8	1.1	202	39	295.5	1771	0	0	0	71.07	1	1	1	0	113
321	66	2	1	1	1	1	1	34.25	1	1	1	6.1	1.1	137	71	209	1454	0	1	0	52.28	2	3	0	0	198
322	73	2	1	2	1	1	2	25.44	0	0	1	6.4	0.8	189	54	217.5	1239	0	0	0	73.14	1	1	0	0	199
323	69	1	1	2	2	2	2	23.24	0	0	1	5.8	1.2	241	72	261.5	1680	0	0	0	61.33	1	1	1	0	110
324	69	2	2	3	1	1	1	30.27	0	1	1	5.4	1.6	203	34	379.5	3123	0	0	0	37.71	2	2	1	0	24
325	56	2	2	1	2	1	3	28.93	0	0	1	5.6	0.8	234	64	189.5	1597.5	0	0	0	95.52	0	0	0	0	198
326	64	2	3	1	2	1	1	31.73	0	1	1	8.3	0.6	224	76	168	1300	0	0	0	96.33	0	0	1	0	14
327	60	1	3	3	3	1	3	29.86	0	1	1	9.2	1	219	41	239.5	2040.5	0	0	0	81.44	1	1	0	0	185
328	81	1	1	3	2	2	2	26.71	0	1	0	5.8	1.1	197	49	355.5	2423	0	0	0	62.62	1	1	1	1	56
329	67	2	1	1	1	1	2	29.9	1	1	1	6.4	0.8	243	35	283	1996.5	0	1	0	76.29	1	2	0	0	201
330	29	2	3	2	2	3	4	44.71	0	1	1	8	0.5	221	41	226	2017.5	1	0	0	130.79	0	1	0	0	189
331	62	1	1	3	1	3	5	26.21	1	1	1	5.5	1	145	33	318	2856	1	0	0	80.31	1	2	1	0	125
332	71	2	3	2	1	1	1	28.1	0	1	1	7.9	0.7	297	41	159	890.5	0	0	0	87.17	1	1	0	0	191
333	69	1	3	1	1	1	3	26.64	0	1	1	8.1	1	151	52	304.5	1548.5	0	0	0	76.45	1	1	0	0	203
334	68	1	1	3	3	2	3	25.98	0	0	0	5.9	0.9	161	46	569	3168	0	0	0	87.45	1	1	0	0	199
335	71	1	1	3	2	1	1	24.47	1	1	1	7.5	1.4	183	38	564	2174	0	1	0	50.19	2	3	1	1	120
336	49	2	3	3	3	1	4	30.88	0	1	1	8.1	0.7	219	36	147	991	1	0	0	101.74	0	1	0	0	191
337	53	2	1	2	3	1	1	24.96	0	0	1	9.9	0.8	276	78	214.5	1299.5	0	0	0	84.17	1	1	0	0	202
338	71	2	1	1	1	2	2	32.28	1	1	1	6.5	0.7	235	53	234.5	1510.5	0	0	1	87.17	1	2	0	0	202
339	49	1	1	2	2	1	5	29.23	0	1	1	6.3	1.1	203	39	404.5	3176	1	0	0	78.41	1	2	0	0	181
340	41	1	2	3	3	3	5	27.08	0	0	1	5.5	1.1	245	44	280.5	1686.5	1	0	0	96.13	0	1	0	0	199
341	20	2	1	1	1	3	1	35.83	0	0	1	5.2	0.7	222	35	90.5	1067	0	0	0	124.72	0	0	0	0	181
342	30	2	2	2	3	1	1	34.76	0	0	0	5.5	0.7	196	59	153.5	1611.5	0	0	0	134.75	0	0	0	0	179
343	61	1	2	2	3	3	3	33.94	0	1	1	7.9	1.1	156	40	272	1380	0	0	0	83.53	1	1	0	0	199
344	58	2	2	3	2	1	3	38.43	1	1	1	12.9	1.3	309	92	177.5	1437.5	0	1	0	52.37	2	3	1	1	159
345	52	1	1	3	3	1	2	40.72	0	1	1	5.7	1	163	44	934	4985	0	0	0	86.15	1	1	0	0	192
346	62	1	1	3	3	3	3	29.76	1	1	1	5.9	0.8	178	29	267	3178.5	0	1	0	95.74	0	1	1	1	103
347	83	1	1	2	2	2	5	25.53	1	1	1	7.8	1.3	152	41	285.5	2191.5	0	1	1	50.46	2	4	1	0	60
348	70	1	3	1	1	2	2	25.73	0	1	1	9.3	0.6	210	47	289	2013	0	0	0	101.87	0	0	0	0	183
349	52	2	2	2	1	3	1	42.1	1	1	1	7.6	1.5	127	35	129	1170	0	1	1	45.95	2	4	1	1	69
350	56	1	1	2	3	2	5	30.16	0	1	0	5.9	0.9	169	54	242	3143.5	1	0	0	95.14	0	1	1	0	153
351	64	2	1	1	1	3	2	27.45	1	1	1	9.4	0.6	281	34	56	401.5	0	0	0	96.33	0	0	1	0	10
352	60	1	2	2	3	3	2	32.33	0	0	0	10.1	1.2	194	45	450	3034.5	0	0	0	75.72	1	1	1	0	38
353	74	1	1	3	3	2	3	26.15	0	0	1	5.7	0.9	210	45	648.5	3147	0	0	0	83.84	1	1	0	0	188
354	67	1	1	3	2	2	1	28.34	0	1	1	4.4	0.9	190	36	392	2729	0	0	0	88.07	1	1	1	0	49
355	82	2	1	3	2	2	3	38.81	1	0	1	6.9	2.8	166	38	292.5	1930.5	0	1	0	15.1	2	3	1	0	67
356	69	1	2	3	3	3	3	28.06	0	1	1	5.9	1.3	154	52	229.5	2320	0	1	0	64.52	1	2	0	0	193
357	75	2	3	1	1	1	1	25.49	0	1	1	7.7	0.5	222	45	109.5	438.5	0	0	0	94.68	0	0	0	0	195
358	38	2	4	1	2	1	3	31.97	0	1	1	7	0.5	160	46	160	1388.5	0	1	0	122.78	0	1	0	0	201
359	76	1	1	1	1	2	2	24.06	1	1	1	8.8	1	133	45	344.5	1847.5	0	1	0	72.78	1	2	1	0	88
360	57	1	2	3	1	2	5	29.15	0	1	1	6.4	1.4	167	41	176	1583	1	1	0	64.18	1	3	0	0	200
361	49	2	4	3	3	3	1	36.24	0	0	1	6.2	0.7	164	37	408.5	2416	0	0	0	101.74	0	0	0	0	180
362	75	2	1	2	3	1	2	31.48	0	1	1	6.5	0.8	287	68	314.5	1782.5	0	0	0	72.12	1	1	0	0	183
363	77	2	1	2	2	1	1	28.35	0	1	1	8.2	1.1	144	67	274.5	1669.5	0	1	0	48.39	2	3	1	0	183
364	85	2	1	2	1	1	2	29.82	1	0	1	7.5	0.7	249	75	282.5	2092.5	0	1	1	79	1	3	1	0	75
365	65	2	2	3	1	2	2	28.3	0	1	1	8.8	1	175	81	199	1203.5	0	0	0	68.47	1	1	1	0	30
366	85	2	1	2	2	1	1	31.44	1	1	1	7.7	0.8	170	49	212	1312.5	0	1	0	67.23	1	2	1	1	4
367	66	1	1	2	3	2	2	37.02	0	1	1	6	0.9	223	44	206	1774	0	0	0	88.69	1	1	0	0	200
368	67	2	1	2	2	2	2	31.48	1	1	1	7.3	0.9	217	58	221	1611.5	0	1	0	66.16	1	2	0	0	201
369	74	1	1	3	3	2	3	28.17	1	1	1	6.9	1.2	135	45	357.5	2283	0	1	0	59.21	2	3	1	0	60
370	68	1	3	1	3	1	4	25.15	0	1	1	8	0.9	156	59	286.5	1388.5	1	0	0	87.45	1	2	0	0	187
371	36	1	4	1	1	3	5	28.24	0	0	1	9.8	0.7	173	43	177.5	1487.5	1	0	0	121.41	0	1	0	0	197
372	59	2	3	2	1	1	1	42.44	0	1	1	12	0.7	212	51	231	1081.5	0	0	0	94.84	0	0	1	0	58
373	75	2	1	2	2	1	1	22.22	0	1	1	5.1	1	208	55	199	1643	0	0	0	55.07	2	2	0	0	190
374	21	2	1	1	2	3	5	41.72	0	0	1	5.4	0.9	158	38	165	1471.5	1	0	0	91.4	0	1	0	0	201
375	74	2	1	2	2	1	1	28.53	0	1	1	5.7	1.2	293	86	308.5	1683.5	0	1	0	44.48	2	3	0	0	203
376	54	2	2	1	1	3	2	28.25	0	1	1	5.3	0.7	219	70	147	1395.5	0	1	0	113.84	0	1	1	1	171
377	85	2	1	2	3	1	1	27.7	0	1	1	6.9	0.6	224	38	227	1492	0	1	0	83.11	1	2	1	1	46
378	55	2	2	1	3	2	2	55.96	1	1	1	7.4	0.6	165	65	232.5	1910	0	1	0	118.93	0	1	0	0	182
379	59	1	1	1	3	1	3	38.64	0	0	1	10.5	0.6	263	59	293	1812	0	0	0	110.05	0	0	0	0	192
380	56	1	1	1	2	1	3	26.55	0	0	1	8.2	0.9	216	32	180	1252.5	0	0	0	95.14	0	0	1	0	11
381	65	1	1	2	1	2	2	38.67	1	1	1	7.1	1	185	40	144	1115	0	0	0	78.63	1	1	1	1	80
382	45	1	3	3	3	1	4	30.63	0	1	0	5.5	0.9	175	44	305	2289.5	1	0	1	102.79	0	2	0	0	180
383	65	1	3	1	1	3	2	28.65	1	1	1	7.5	0.9	173	39	486	3003	0	1	1	89.31	1	3	1	1	29
384	61	1	1	3	3	3	5	31.24	0	1	1	5.6	0.8	141	36	338.5	3051.5	1	0	0	96.42	0	1	0	0	197
385	51	2	2	2	1	1	3	30.74	0	1	0	7.1	0.5	170	62	204	2189	0	1	0	129.88	0	1	0	0	199
386	36	1	1	1	3	3	5	22.53	1	0	1	5.4	0.9	204	52	810	6457	1	0	0	109.49	0	1	0	0	185
387	71	2	1	2	2	1	3	32.51	0	1	1	6.1	0.8	156	66	327	1468	0	0	1	74.17	1	2	0	0	183
388	85	2	3	1	1	2	2	26.33	0	1	1	5.2	4.9	211	43	73	489	0	0	0	7.52	2	2	1	0	52
389	72	1	1	2	2	2	2	35.69	1	1	1	6.7	1.8	290	60	178	1448	0	1	1	36.78	2	4	1	0	28
390	72	2	3	3	1	1	5	27.59	0	1	1	7.5	0.7	231	66	586	3083.5	1	0	0	86.56	1	2	1	0	129
391	84	2	2	1	1	1	1	33.14	0	1	1	8.6	0.6	216	103	145.5	1169.5	0	0	1	97.01	0	1	1	0	137
392	52	2	2	3	3	2	4	50.85	0	1	1	11.1	0.8	278	64	350.5	3054.5	1	0	0	98.24	0	1	0	0	199
393	65	1	2	2	2	3	3	27.18	0	1	1	5.9	1.1	236	38	189	1729	0	1	0	81.22	1	2	0	0	200
394	28	2	1	1	2	1	3	34.92	0	0	0	9	0.7	188	50	242.5	1590	0	0	0	117.91	0	0	0	0	189
395	85	1	2	2	1	2	2	17.44	1	1	1	9.6	0.9	206	94	94	841	0	0	0	89.95	1	1	1	0	8
396	60	2	3	3	1	1	2	32.4	0	1	1	5.8	1	174	46	198	1754.5	0	0	0	61.19	1	1	0	0	191
397	66	2	3	2	1	2	2	34.92	1	1	1	6.9	1.6	264	44	102	1147.5	0	1	0	33.23	2	3	0	0	204
398	76	1	1	1	1	2	2	34.11	0	1	1	5.3	0.9	199	41	185.5	1308.5	0	0	0	82.67	1	1	1	0	100
399	57	1	1	3	3	3	2	30.33	0	0	1	9.5	0.7	329	37	282.5	2018	0	0	0	104.76	0	0	1	0	44
400	67	2	1	2	1	3	1	22.83	1	1	1	7.3	0.8	188	38	192.5	1200	0	1	0	76.29	1	2	1	1	143
401	85	1	1	2	1	2	2	21.24	0	1	0	8.1	1.2	110	48	190.5	1022	0	1	0	54.81	2	3	1	0	33
402	37	2	1	3	2	1	4	53.32	0	1	1	5.3	0.9	224	49	264	2680.5	1	0	1	81.68	1	3	0	0	183
403	68	2	3	2	1	2	1	34.49	1	1	1	6.9	0.8	148	44	267	1310.5	0	1	0	75.75	1	2	1	0	99
404	74	1	1	3	1	2	2	39.27	1	0	1	7.7	1.6	150	48	148.5	1250.5	0	1	0	41.82	2	3	1	0	136
405	72	2	3	3	1	2	3	44.77	0	1	0	6.8	0.8	159	51	329.5	1873.5	0	1	0	73.65	1	2	1	0	162
406	77	1	1	1	1	1	2	32.77	1	1	1	5.8	1.8	218	29	193	838.5	0	1	0	35.51	2	3	1	0	28
407	54	1	2	3	3	1	3	32.17	0	1	1	9.3	1	177	30	516	2398.5	0	0	0	98.46	0	0	0	0	182
408	85	1	1	2	3	2	3	28.19	1	1	0	5.5	1.2	174	69	476	2747	0	1	0	54.81	2	3	1	0	83
409	72	2	2	1	1	1	2	34.12	0	1	1	5	1.3	218	60	189	851.5	0	0	1	47.46	2	3	1	0	9
410	74	2	1	2	1	1	1	36.3	1	1	1	6.5	1.1	232	43	169	968.5	0	1	0	49.42	2	3	1	1	7
411	55	1	1	3	2	1	2	25.62	1	1	1	6.6	1.2	202	48	495	3762	0	0	0	67.67	1	1	1	0	97
412	81	1	1	3	3	2	3	30.66	1	1	1	6.4	0.9	161	37	430	2262	0	0	0	79.82	1	1	1	0	49
413	52	2	3	3	3	2	4	37.82	0	1	1	13	0.6	186	56	384.5	3038	1	0	0	104.8	0	1	0	0	180
414	73	1	1	1	2	2	2	34.05	1	0	1	6.9	1.7	283	38	222.5	2075	0	1	0	39.14	2	3	1	1	110
415	79	2	3	3	1	1	1	25.39	0	1	1	5.9	1	229	61	190.5	1392.5	0	1	0	53.54	2	3	0	0	191
416	33	1	1	1	1	2	1	21.16	0	0	1	8.8	1	292	37	294.5	2357.5	0	0	0	98.45	0	0	0	0	181
417	61	1	3	1	3	2	3	37.78	0	1	1	6.5	0.9	185	36	233	2032.5	0	1	0	91.86	0	1	0	0	187
418	50	1	1	3	3	2	2	32.6	0	1	1	6.7	0.8	145	35	469.5	3389	0	0	0	104.16	0	0	0	0	195
419	47	2	2	2	2	3	5	34.38	0	0	1	7.2	0.6	221	49	357.5	2865.5	1	0	0	125.8	0	1	0	0	200
420	50	2	3	2	1	1	2	26.83	0	1	1	5.8	0.6	215	57	257.5	1019.5	0	0	0	106.28	0	0	1	0	174
421	69	2	3	1	1	1	3	32.31	0	0	1	7.1	0.5	192	63	239	1482.5	0	0	0	98.75	0	0	0	0	186
422	78	2	3	2	3	1	1	40.21	0	1	1	7.2	2.2	236	58	291	1491.5	0	1	0	20.78	2	3	1	0	59
423	85	2	1	3	1	2	1	27.68	1	1	1	7	1.1	181	41	233.5	1618.5	0	0	1	45.74	2	3	1	0	140
424	64	2	2	3	3	1	3	29.29	0	1	0	7.9	0.9	187	67	172	1352.5	0	1	0	78.32	1	2	0	0	184
425	59	2	1	1	2	1	1	22.94	0	1	1	6.7	0.7	208	113	209	1642	0	0	0	94.84	0	0	0	0	190
426	42	1	3	1	1	3	3	30.64	0	0	1	6.6	0.8	240	47	285	2546.5	0	0	0	110.18	0	0	0	0	190
427	50	2	3	1	1	2	2	31.56	1	1	0	7.5	0.5	164	69	65	537	0	0	0	112.85	0	0	0	0	194
428	73	1	3	2	3	1	2	26.59	0	1	1	5.8	1	313	53	352.5	1543.5	0	0	0	74.34	1	1	1	0	66
429	65	2	5	3	2	1	3	38.93	0	1	0	7.8	0.9	196	54	175	1615.5	0	1	0	67.1	1	2	0	0	188
430	85	1	1	2	2	1	3	27.88	0	1	1	8.7	1.4	289	33	208	1532	0	1	0	45.49	2	3	1	0	49
431	71	2	1	2	2	2	3	36.5	0	1	1	6.2	0.8	193	70	286	1362	0	1	1	74.17	1	3	0	0	185
432	82	2	1	2	3	1	2	33.24	0	1	1	7.1	0.9	254	52	165	789.5	0	1	1	59.55	2	4	1	0	137
433	71	2	3	1	1	3	5	30.64	1	1	1	7	0.7	169	58	375.5	1799	1	1	0	87.17	1	3	0	0	182
434	66	1	1	1	3	1	1	20.07	0	0	1	11.5	0.8	199	44	215.5	1207.5	0	0	0	93.09	0	0	1	1	57
435	40	1	3	2	1	2	2	32.72	0	0	1	7.4	0.8	234	32	386.5	1684	0	0	0	111.74	0	0	0	0	194
436	51	1	2	2	2	2	4	32.09	1	1	1	10.1	1	251	42	295	2052	1	1	0	100.55	0	2	1	1	143
437	81	2	1	2	3	2	2	28.44	1	1	1	6.8	1.1	176	59	205	928.5	0	1	0	47.05	2	3	1	1	174
438	71	1	1	2	1	2	2	26.84	1	1	0	7.5	3.6	160	49	259.5	1476	0	1	0	16.02	2	3	1	0	95
439	64	2	2	1	2	3	5	25.67	0	1	1	5.9	0.7	211	64	161	1865	1	0	0	106.12	0	1	1	1	75
440	85	1	1	2	3	2	2	28.23	0	0	1	6.4	1.4	225	66	183	1287	0	1	0	45.49	2	3	1	0	59
441	76	1	1	2	2	1	3	34.41	0	1	1	7.4	1.1	242	38	372	1803.5	0	1	0	64.86	1	2	1	1	77
442	44	1	3	1	3	3	2	27.92	0	0	1	6.9	1	228	45	397.5	3104	0	0	0	91.13	0	0	0	0	204
443	57	1	1	3	1	3	3	31.75	0	0	1	8.5	0.8	157	49	180.5	1277.5	0	0	0	99.16	0	0	1	1	124
444	68	1	3	1	1	1	2	32.03	0	1	1	10.5	0.9	179	36	227.5	1068	0	0	0	87.45	1	1	0	0	183
445	80	1	3	2	1	2	2	28.24	0	0	1	6.8	1.1	208	42	177	1209.5	0	0	0	63.07	1	1	1	0	155
446	35	2	4	2	3	3	4	37.49	0	1	1	5.7	0.5	140	47	534.5	3779	1	0	0	125.39	0	1	0	0	201
447	75	2	2	2	3	2	3	28.51	0	1	1	8	1.9	213	36	203.5	1350	0	1	0	29.37	2	3	1	0	104
448	77	1	1	2	1	3	2	21.1	0	0	1	6.9	1.2	155	65	239	1594.5	0	0	0	57.98	2	2	0	0	195
449	80	1	1	1	2	1	2	30.35	1	1	1	6.6	0.9	150	35	340	2068.5	0	1	0	80.38	1	2	1	1	93
450	44	2	4	2	1	1	1	40.68	0	1	1	7.3	0.7	141	39	105.5	969	0	0	0	105.37	0	0	0	0	196
451	85	1	1	1	3	2	3	27.99	0	1	1	6.7	1.1	187	37	312	2068.5	0	0	0	60.89	1	1	1	0	53
452	63	1	3	3	3	2	3	28.12	0	0	1	6.1	0.8	169	65	374	1939.5	0	0	0	95.07	0	0	0	0	187
453	40	2	1	3	3	2	4	21.82	0	0	0	7.5	0.7	139	70	275	1583	1	0	0	108.38	0	1	0	0	186
454	70	2	3	1	1	1	2	38.37	1	0	1	7.1	1.3	182	57	190	1483	0	0	0	41.53	2	2	1	0	165
455	73	1	1	3	2	2	2	34.49	0	1	1	6.3	1	171	52	287.5	2881.5	0	0	0	74.34	1	1	1	1	168
456	65	2	3	3	1	1	1	32.59	1	0	1	7.1	0.8	189	56	203	1723	0	0	0	77.37	1	1	0	0	182
457	35	1	1	1	1	1	2	45.23	0	1	1	7.9	0.9	278	43	313	2805	0	0	0	110.27	0	0	1	1	12
458	33	1	3	2	1	3	4	33.97	0	0	1	6.1	0.8	120	38	423.5	2401.5	1	0	0	117.37	0	1	0	0	182
459	64	1	1	3	3	1	2	31.85	0	1	1	7.4	1.2	248	46	418.5	2690	0	0	0	63.52	1	1	0	0	198
460	63	1	3	3	3	2	2	26.46	0	0	1	9.3	0.7	166	48	314	2526	0	0	0	100.43	0	0	0	0	191
461	68	1	1	3	3	2	4	31.18	0	1	1	6.4	1.5	173	76	220.5	2348	1	1	0	47.16	2	4	1	0	54
462	22	1	1	1	3	1	3	23.97	0	0	0	7.2	0.8	144	41	265	2237	0	0	0	126.8	0	0	0	0	188
463	74	1	1	3	3	2	3	32.7	1	0	1	6.4	0.8	127	42	297	2064	0	0	1	88	1	2	1	1	160
464	59	2	1	2	3	2	4	38.43	1	0	1	6.6	1	149	34	254	1306	1	1	0	61.62	1	3	1	1	72
465	29	1	1	3	2	2	2	33.89	0	1	0	6.9	0.8	185	43	228	1827.5	0	0	0	120.72	0	0	0	0	181
466	74	2	1	1	1	2	2	41.73	0	1	1	8.4	1.5	249	107	274	1876	0	1	0	33.97	2	3	0	0	191
467	64	1	1	2	1	2	3	29.46	0	1	1	5.9	0.9	207	37	245.5	1153.5	0	0	0	89.94	1	1	0	0	188
468	65	1	5	3	3	1	1	25.83	0	0	1	6.3	1.5	119	34	285.5	1867	0	0	0	48.16	2	2	0	0	190
469	49	2	3	3	3	1	2	38.63	0	0	1	11.3	0.5	204	40	297.5	2513	0	0	1	113.65	0	1	0	0	185
470	75	2	5	1	3	1	1	31.89	1	1	1	6.3	1	133	39	397	1903.5	0	1	1	55.07	2	4	0	0	187
471	43	2	2	2	3	1	1	48.91	0	0	1	7.3	0.6	224	45	212.5	1281.5	0	0	0	129.39	0	0	0	0	181
472	70	2	2	2	2	1	1	26.19	1	1	1	10.2	1.5	234	81	127.5	791.5	0	0	0	40.49	2	2	1	0	167
473	57	2	5	2	1	1	2	21.12	1	1	1	8.2	0.7	302	84	168	1644	0	0	0	96.18	0	0	1	1	89
474	65	2	1	3	2	2	4	37.53	0	1	1	9.8	0.7	154	50	376	2181.5	1	1	0	90.92	0	2	0	0	188
475	74	2	2	2	1	2	2	30.5	1	1	1	6.5	1.1	230	66	194	1548.5	0	0	0	57.28	2	2	0	0	199
476	23	2	3	1	1	1	1	33.62	0	0	1	6.9	0.5	155	34	497	3668.5	0	0	0	136.42	0	0	0	0	191
477	71	2	3	1	1	1	2	52.36	1	1	1	5.4	1	204	76	244.5	1829	0	1	0	56.64	2	3	1	1	63
478	62	1	1	1	2	3	4	34.91	0	1	0	5.7	1.2	187	52	288.5	3241.5	0	0	0	64.42	1	1	1	1	138
479	68	1	1	1	1	2	2	53.6	1	1	1	6.5	0.9	187	32	191.5	1621.5	0	0	1	87.45	1	2	1	1	61
480	66	1	1	3	3	2	4	26.55	0	1	0	7.3	1	190	58	210.5	1753	1	0	0	78.08	1	2	0	0	187
481	41	1	3	2	2	1	4	31.92	0	0	1	8.2	0.7	241	42	109.5	944.5	1	0	0	117.22	0	1	1	0	146
482	54	2	5	1	1	2	2	45.95	1	1	1	8.4	0.6	254	40	157	1069.5	0	1	1	103.34	0	2	0	0	202
483	70	1	1	3	3	1	3	24.74	0	1	1	7.1	1.2	147	59	274	1807	0	1	0	60.9	1	2	0	0	167
484	59	2	2	2	2	2	2	29.51	1	1	1	5.8	0.9	205	76	179	1311.5	0	1	0	81.11	1	2	0	0	166
485	71	2	1	2	2	1	2	29.6	1	1	1	7.3	0.6	224	47	236	1651	0	1	1	91.7	0	2	0	0	171
486	46	2	3	2	1	3	3	33.6	0	0	0	7.1	0.7	189	61	275.5	2811.5	0	0	0	103.9	0	0	0	0	164
487	60	2	1	3	3	2	3	35.6	0	1	1	8.7	0.9	245	66	141.5	690	0	0	0	69.5	1	1	0	0	177
488	47	2	3	1	1	1	5	36.9	0	1	1	9.3	0.7	209	41	488.5	2326.5	1	0	0	103.18	0	1	1	0	88
489	83	1	1	2	1	2	3	36.62	1	0	1	10.3	1.1	86	36	314.5	2012	0	1	0	61.75	1	2	1	0	18
490	70	1	1	1	3	1	2	23.55	0	0	1	7.5	0.8	151	27	282	2495.5	0	0	0	90.51	0	0	1	0	24
491	78	2	2	2	1	2	2	31.64	0	1	1	6.9	1.1	159	53	147	721	0	0	0	55.69	2	2	0	0	167
492	54	1	1	3	3	2	3	36.3	0	1	1	6	1	217	54	422	2994	0	0	1	84.95	1	2	0	0	173
493	61	2	1	3	3	1	3	35.11	1	1	1	9.5	0.8	177	27	260	1571	0	0	0	79.57	1	1	0	0	166
494	62	1	2	3	1	3	2	31.16	0	1	1	6	1.1	162	52	167.5	1111.5	0	0	0	82.95	1	1	0	0	161
495	62	2	2	1	3	1	1	30.71	0	1	1	7.5	0.8	180	57	200.5	1742	0	0	0	91.58	0	0	0	0	169
496	60	2	1	2	2	1	2	49.01	0	1	1	6.5	0.6	147	53	254	1456	0	0	0	99.07	0	0	0	0	162
497	64	2	2	3	3	3	3	42.85	0	1	1	9.5	0.8	229	52	321	2297	0	1	0	90.3	0	1	0	0	163
498	67	1	3	2	3	2	2	29.37	0	0	1	11.3	0.9	269	31	202.5	2265	0	0	0	88.07	1	1	1	0	143
499	75	1	4	1	1	2	2	25.19	0	1	1	7.6	1.2	222	41	179.5	1495.5	0	0	0	58.8	2	2	0	0	170
500	64	1	1	3	3	3	3	28.41	0	1	0	6.9	0.8	190	57	200	1770	0	0	0	94.4	0	0	0	0	176
501	49	2	2	2	1	3	5	18.4	0	1	1	5.3	0.7	243	92	253	2076.5	1	1	0	117.91	0	2	0	0	180
502	32	1	3	1	1	1	5	31.97	0	1	1	6.2	0.8	205	39	358.5	2925	1	0	0	118.2	0	1	0	0	168
503	57	2	1	3	2	2	4	46.24	0	0	1	8.9	0.8	176	65	168.5	1207.5	1	0	1	81.84	1	3	0	0	170
504	53	1	2	1	1	1	1	25.73	0	1	1	5.4	1.4	206	85	320	1693.5	0	0	0	66.01	1	1	0	0	169
505	62	2	1	3	2	2	3	28.08	0	1	0	5.4	0.9	177	56	413.5	1662	0	0	0	68.53	1	1	0	0	178
506	62	2	3	1	1	1	2	26.98	0	1	1	5.6	0.7	155	49	469	1354	0	0	1	92.86	0	1	0	0	172
507	58	2	3	3	2	3	4	28.62	0	1	1	5.4	0.7	183	40	162	831	1	0	0	95.5	0	1	0	0	163
508	44	1	3	2	1	2	5	26.15	0	0	1	12.9	0.9	233	32	388	1808	1	0	0	103.51	0	1	0	0	177
509	47	2	3	2	3	2	3	36.26	1	1	1	7.5	0.6	188	44	280	2362	0	0	0	108.54	0	0	0	0	157
510	31	2	1	2	3	1	5	30.72	0	0	1	9.4	0.6	227	76	371	2172	1	0	0	121.46	0	1	0	0	168
511	46	2	2	3	3	1	2	30.08	0	0	1	5.9	0.7	124	60	239	2122.5	0	0	0	120.42	0	0	0	0	170
512	28	2	1	3	3	2	5	32.98	0	0	1	5.2	0.8	169	44	198	1870.5	1	0	0	100.33	0	1	0	0	177
513	48	2	3	1	2	1	4	32.76	0	0	1	11.8	0.8	290	35	863	2712.5	1	0	0	87.18	1	2	0	0	175
514	64	1	3	3	3	2	3	31.88	0	1	1	6.4	1.2	194	37	299	1921	0	1	1	63.52	1	3	0	0	169
515	79	1	2	2	1	3	2	22.99	1	1	1	6	1.4	129	59	258.5	2688.5	0	1	0	54.99	2	3	1	1	33
516	75	1	2	2	3	2	2	27.5	1	1	1	7.1	1.2	160	36	160.5	1800	0	0	0	68.15	1	1	1	0	41
517	65	2	1	2	1	1	3	30.65	0	1	1	5.8	0.9	168	30	263	1385.5	0	0	0	67.1	1	1	0	0	156
518	77	2	1	1	1	1	1	27.66	1	1	1	6	1.5	174	54	254	1724	0	1	0	33.26	2	3	1	0	124
519	70	2	3	1	1	1	1	27.37	0	1	1	8.7	1	191	62	92.5	398.5	0	0	0	57.03	2	2	0	0	174
520	70	1	1	3	3	2	4	35.24	0	1	1	5.4	1	187	69	174.5	1807.5	1	0	0	75.92	1	2	0	0	171
521	58	2	2	2	3	3	3	47.52	0	1	0	6.4	1	186	52	248.5	2066.5	0	1	0	71.92	1	2	0	0	178
522	60	1	2	3	1	2	4	38.06	1	1	1	6.6	1	130	30	228	1697.5	1	1	0	94.39	0	2	0	0	167
523	60	2	1	3	2	2	3	29.29	0	1	1	6	1	303	47	128.5	1149	0	1	0	61.19	1	2	0	0	171
524	46	2	2	2	1	3	4	25.97	0	1	0	8.4	0.8	149	67	199.5	1619.5	1	0	0	102.47	0	1	1	0	124
525	37	1	2	2	2	1	2	30.32	0	0	1	10	1.1	197	53	310.5	2297	0	0	0	98.87	0	0	1	0	167
526	61	2	3	1	3	1	5	32.96	0	1	1	7	0.6	152	64	618.5	3015.5	1	1	0	98.38	0	2	0	0	172
527	79	1	1	2	3	1	3	43.21	0	1	1	5.4	1	229	38	217	1543.5	0	1	1	71.27	1	3	1	0	45
528	73	2	1	3	3	1	1	24.74	0	0	1	5.2	0.7	262	85	371	1561.5	0	0	0	85.95	1	1	0	0	177
529	57	1	1	3	3	2	2	36.38	0	1	1	6.7	1.1	109	41	159.5	2370	0	0	0	74.12	1	1	0	0	157
530	66	2	1	2	3	3	3	27.88	0	1	1	6.1	0.7	163	39	267.5	1954.5	0	0	0	90.29	0	0	0	0	177
531	67	1	1	2	1	3	4	29.33	0	0	1	5.8	0.7	215	43	362.5	1833.5	1	0	0	97.65	0	1	1	0	143
532	56	1	3	1	1	2	2	26.85	0	0	1	7.5	0.9	166	47	384	2104.5	0	0	0	95.14	0	0	0	0	175
533	77	1	1	2	3	2	3	31.32	1	1	1	5.4	1.1	275	45	300.5	1662	0	1	1	64.41	1	3	0	0	168
534	23	1	3	1	2	1	2	26.92	0	0	0	5.5	0.9	196	64	305.5	1759	0	0	0	119.96	0	0	0	0	163
535	41	2	5	2	3	3	2	26.72	0	0	1	6.7	0.7	211	39	260.5	1534.5	0	0	0	107.62	0	0	0	0	170
536	74	2	2	2	3	2	4	33.07	0	1	1	6.8	1.3	193	60	200	1262	1	1	0	46.8	2	4	0	0	177
537	60	1	2	2	3	2	2	26.85	0	0	1	8.6	1.5	163	44	247	2068.5	0	0	1	57.82	2	3	1	1	103
538	61	1	3	1	1	2	3	32.53	0	0	1	8.4	1	292	38	383	1959	0	0	0	80.87	1	1	1	0	144
539	73	1	3	1	1	2	3	32.25	0	1	1	7.3	1.1	117	26	250	1589.5	0	1	0	66.24	1	2	1	1	150
540	50	1	4	3	3	2	4	27.98	0	1	1	7.4	0.9	205	38	378.5	2967	1	0	0	99.24	0	1	0	0	172
541	75	1	1	3	2	2	2	38.75	0	1	1	8.2	1	176	47	106	1014	0	1	0	73.3	1	2	1	0	63
542	76	1	1	2	3	2	3	25.75	1	1	1	4.9	0.9	159	67	369.5	2268	0	1	0	82.67	1	2	1	0	95
543	53	2	1	3	3	2	5	40.36	0	0	1	6.8	0.7	179	29	215	1152.5	1	0	0	98.92	0	1	1	0	70
544	61	1	2	3	3	2	3	31.53	1	1	1	6.3	1.1	149	45	243	1897	0	1	0	83.53	1	2	0	0	175
545	35	1	2	2	2	3	5	44.9	0	1	1	8.6	0.9	212	34	196.5	1554.5	1	1	0	127.8	0	2	0	0	170
546	77	2	1	2	2	1	2	26.79	0	1	1	7.6	0.5	145	62	170	1245.5	0	0	0	93.35	0	0	1	1	115
547	42	2	2	3	3	1	3	25.29	0	1	0	9.5	0.7	199	82	171	1755.5	0	0	0	123.86	0	0	0	0	162
548	78	2	1	2	2	1	2	22.86	1	1	1	7.8	0.9	163	51	300.5	1846.5	0	1	0	61.24	1	2	1	0	149
549	69	2	1	2	3	1	1	42.08	0	1	1	6.6	0.6	166	62	261.5	1794.5	0	0	0	93	0	0	0	0	177
550	29	2	4	2	1	1	5	23.6	0	0	1	5.4	0.7	232	80	478	2999.5	1	0	0	117.08	0	1	0	0	165
551	64	2	3	1	1	3	2	28.97	1	1	1	8.3	1.1	316	95	255.5	1597.5	0	0	0	53.01	2	2	1	0	57
552	74	2	1	2	3	2	3	28.64	0	0	1	6.3	0.9	166	57	166.5	1063	0	0	1	62.99	1	2	1	0	145
553	50	1	3	2	3	2	5	26.52	0	0	0	6.9	0.6	150	43	340	1809	1	0	0	117.23	0	1	0	0	177
554	40	2	1	2	1	3	3	44.93	0	1	1	6	0.7	161	48	244.5	2457	0	0	0	108.38	0	0	0	0	160
555	53	2	3	2	3	1	2	31.92	0	1	1	8.8	0.8	189	41	238	2392.5	0	0	0	84.17	1	1	0	0	175
556	66	2	3	2	1	1	2	51.42	0	0	1	5.8	0.7	138	57	220.5	1392	0	0	0	90.29	0	0	1	1	146
557	28	2	1	2	3	1	5	27.14	0	0	1	15.6	0.8	301	85	840	3119	1	0	0	100.33	0	1	0	0	164
558	41	2	3	1	1	3	2	49.4	0	1	1	6.5	0.7	229	48	300	2363.5	0	0	0	107.62	0	0	0	0	166
559	60	2	1	3	3	1	1	39.36	0	1	1	6	0.9	178	59	224	1114.5	0	0	0	69.5	1	1	0	0	168
560	33	1	3	1	3	1	5	31.91	0	1	0	6.3	0.9	184	42	263.5	1858.5	1	0	0	111.83	0	1	0	0	172
561	62	2	2	2	1	2	1	32.2	0	1	1	7.3	1.2	155	55	281	1594	0	1	0	56.09	2	3	0	0	161
562	59	1	2	3	1	1	3	34.26	0	1	0	5.8	1	194	54	338	2265.5	0	0	0	95.06	0	0	1	0	172
563	39	1	1	2	2	1	3	47.23	0	1	1	6	0.8	165	42	381.5	2407	0	0	0	112.53	0	0	0	0	156
564	70	1	1	3	3	2	3	28.36	0	1	1	6.4	1.7	155	55	296	2176.5	0	1	1	39.97	2	4	1	0	149
565	38	1	3	2	1	3	5	40.8	0	1	1	10	0.8	141	28	234.5	1241.5	1	0	0	113.32	0	1	0	0	176
566	73	2	1	1	2	2	2	31.12	0	1	1	6.1	1	225	50	420	1633	0	1	1	55.85	2	4	1	1	129
567	67	2	3	2	2	1	3	23.26	1	1	0	11.5	0.7	155	55	186.5	1127	0	1	0	89.65	1	2	0	0	171
568	64	1	2	1	1	3	2	20.68	0	0	1	12.3	0.8	168	58	255	1538	0	1	0	109.42	0	1	0	0	160
569	66	2	3	1	1	1	1	28.34	0	1	1	7.2	0.6	156	41	353.5	1814.5	0	0	0	94.98	0	0	0	0	175
570	39	1	1	2	3	3	5	34.59	0	1	1	5.2	0.9	220	62	219	3427.5	1	0	0	107.21	0	1	1	0	89
571	39	1	1	3	3	1	3	35.23	0	0	1	8.1	1	215	29	309	1375.5	0	0	0	94.39	0	0	0	0	177
572	69	2	1	1	1	1	1	30.71	0	1	1	7	0.8	176	56	214.5	1435.5	0	1	0	75.22	1	2	0	0	168
573	54	1	3	2	1	2	3	26.11	0	1	1	9.6	0.7	326	47	204.5	1028.5	0	0	0	106.99	0	0	0	0	158
574	72	1	1	2	3	2	3	29.97	1	0	1	6.1	0.8	136	46	331	1746	0	0	0	89.25	1	1	0	0	159
575	44	1	1	3	3	1	4	29.76	0	1	0	5.5	0.9	172	46	263.5	2766	0	0	0	103.51	0	0	0	0	175
576	74	1	1	2	2	1	3	45.74	0	1	1	5.8	1	174	38	219	1519.5	0	0	0	73.81	1	1	0	0	176
577	64	1	1	2	3	2	2	28.25	0	1	1	7.3	0.9	206	48	615.5	3068.5	0	0	0	89.94	1	1	0	0	174
578	52	2	1	3	3	3	2	32.42	0	0	1	11.2	0.7	247	35	319	2662	0	0	0	99.62	0	0	0	0	177
579	82	1	1	3	3	1	3	29.63	1	1	0	5.9	1	167	62	243.5	1749	0	0	0	69.78	1	1	1	1	150
580	46	1	3	2	2	3	5	40.91	0	1	1	6.2	0.7	268	51	386	2483.5	1	0	0	113.17	0	1	1	0	42
581	40	2	5	1	3	1	3	27.91	0	1	1	6.2	1.1	213	36	196	1563.5	0	0	0	62.75	1	1	0	0	163
582	73	1	1	1	2	2	3	32.45	1	1	1	5.9	1.4	128	28	255.5	1896.5	0	1	1	49.49	2	4	1	0	25
583	41	1	2	2	3	1	1	41.98	0	1	1	9.2	1.1	170	44	316.5	2204	0	1	0	96.13	0	1	0	0	155
584	85	2	1	3	3	2	3	26.15	0	0	1	5.7	1.6	153	47	227	1568	0	1	1	29.08	2	4	1	0	67
585	40	1	3	1	1	1	5	30.9	0	0	0	7.9	0.7	146	42	209	1482.5	1	0	0	118.04	0	1	0	0	157
586	68	2	1	2	3	2	5	30	1	1	1	6	0.8	191	57	234	1642.5	1	0	0	75.75	1	2	0	0	170
587	77	2	2	2	1	2	2	35.31	1	1	1	6	1.8	136	51	169.5	1317.5	0	1	0	30.92	2	3	0	0	173
588	60	2	2	2	3	2	1	55.58	1	1	1	7.1	8.6	148	33	225.5	1894	0	0	1	5.26	2	3	1	0	147
589	85	2	2	1	1	1	2	23.64	0	1	0	6.4	1	196	66	135.5	1050.5	0	0	1	59.49	2	3	1	0	72
590	52	1	2	2	2	3	2	22.63	0	0	1	6.6	1	204	45	80	1579	0	0	0	99.85	0	0	0	0	180
591	68	2	2	2	1	1	4	37.14	1	1	1	6.7	0.5	208	83	63.5	550	1	0	0	115.26	0	1	0	0	170
592	72	2	3	2	2	2	2	32.73	0	1	1	10.8	1.6	169	56	203.5	1302	0	1	0	31.86	2	3	1	0	97
593	42	1	3	1	3	1	2	27.89	0	0	1	6.5	1	248	33	260	2131	0	0	0	92.42	0	0	0	0	171
594	74	2	1	2	3	1	1	28.73	0	1	1	6.5	0.7	174	60	299	1247	0	0	0	85.35	1	1	0	0	161
595	84	1	2	1	1	2	2	25.19	0	1	0	6.9	1.1	163	50	225	1526	0	1	0	71.07	1	2	1	0	3
596	60	1	1	2	2	1	4	43.58	1	0	1	5.5	0.8	183	61	444	1729.5	1	0	0	97.1	0	1	1	0	146
597	60	2	2	2	1	1	2	30.47	0	1	1	12.5	0.6	259	48	150.5	1364	0	1	0	114.82	0	1	0	0	170
598	50	1	1	2	3	3	2	29.91	0	0	1	6.4	0.7	202	40	277	1402	0	0	0	110.04	0	0	0	0	167
599	41	2	1	2	3	1	2	31.87	0	0	1	5.2	0.7	170	36	261.5	1427	0	1	0	107.62	0	1	0	0	159
600	76	1	1	1	3	1	1	35.72	1	0	0	6.8	1.4	172	45	602.5	4580	0	0	0	48.46	2	2	1	0	107
601	56	2	1	2	3	1	4	38.29	1	1	1	5.4	0.8	225	44	266	1463.5	1	0	1	82.42	1	3	0	0	165
602	76	1	1	2	2	2	3	25.71	1	1	1	7.3	1.1	181	82	491	2805.5	0	0	0	64.86	1	1	1	1	78
603	58	2	2	2	2	1	1	33.79	0	1	1	8.5	1.1	299	90	191.5	1518.5	0	0	0	64.09	1	1	0	0	160
604	54	1	1	2	2	1	3	39.18	0	1	1	6.1	0.9	175	46	215.5	2034	0	1	0	96.49	0	1	0	0	175
605	61	1	1	2	2	3	3	27.74	0	0	1	7.1	0.9	205	40	351	2399.5	0	0	0	91.86	0	0	1	1	153
606	66	1	3	1	1	1	5	39.61	0	0	1	8.3	0.8	178	44	334.5	2559	1	0	0	93.09	0	1	0	0	174
607	26	1	2	1	1	1	1	45.39	0	1	1	11.3	0.8	153	29	556	3032	0	1	0	142.89	0	1	0	0	173
608	39	2	2	1	1	1	3	28.38	0	1	1	12.7	0.7	295	54	178	1552.5	0	1	1	126.49	0	2	0	0	158
609	66	1	3	1	1	3	4	27.52	0	0	1	8.4	1	186	39	332	2250	1	0	0	78.08	1	2	0	0	173
610	50	1	2	3	3	1	2	25.86	0	0	0	7.3	1.1	136	47	252.5	1988	0	0	0	90.24	0	0	0	0	174
611	81	2	1	2	3	1	1	27.99	0	1	1	5.7	0.9	249	88	238	1130	0	1	0	59.97	2	3	0	0	170
612	49	1	1	3	2	2	5	22.93	0	0	0	7.8	0.8	160	66	336.5	2147	1	0	0	104.9	0	1	0	0	157
613	45	2	3	1	1	1	5	48.37	0	0	1	8.7	0.6	220	41	696	2209.5	1	0	0	110.08	0	1	0	0	159
614	64	2	2	3	3	1	3	30.22	0	1	1	6	0.7	207	54	329.5	2668.5	0	1	0	106.12	0	1	0	0	157
615	83	2	1	2	2	2	3	23.11	0	1	1	6.3	0.8	148	46	108	883.5	0	1	0	68.18	1	2	1	0	58
616	74	1	1	2	2	2	3	31.53	0	1	1	6.7	1.6	253	40	421	2082.5	0	1	0	41.82	2	3	1	0	86
617	57	1	1	3	3	1	3	39.72	0	0	1	5.7	0.9	204	45	537.5	2470	0	0	0	94.48	0	0	0	0	163
618	81	2	3	2	2	2	4	25.04	0	1	1	6.8	1	311	41	214.5	1539	1	1	1	52.79	2	5	1	1	58
619	65	1	2	3	3	3	3	21.26	0	0	1	7.6	0.7	239	67	297	3176.5	0	0	1	114.78	0	1	0	0	156
620	46	2	1	1	3	1	1	34.52	1	1	1	5.5	3.7	210	63	213	1291.5	0	0	1	13.88	2	3	1	1	21
621	84	2	1	2	3	1	1	27.21	1	1	1	6.1	1.6	212	50	140	845	0	1	1	29.29	2	4	1	1	22
622	70	2	3	1	3	2	4	36.23	1	1	0	4.4	0.9	108	54	342.5	3349	1	0	0	64.78	1	2	1	0	119
623	54	2	3	2	1	1	2	37	0	0	1	5.4	0.6	205	27	186.5	2023.5	0	0	0	103.34	0	0	0	0	166
624	65	1	2	3	2	1	5	38.36	1	1	0	5.9	3.3	143	78	408	3164.5	1	1	0	21.52	2	4	1	0	81
625	64	1	1	2	1	3	5	33.4	0	1	1	4.5	1.1	149	42	558.5	3042	1	1	0	70.57	1	3	0	0	170
626	35	1	5	2	3	1	2	40.45	0	1	1	5.7	1	161	59	384	3734.5	0	1	0	97.08	0	1	0	0	169
627	73	1	1	2	2	2	2	30.39	1	1	1	7	1.5	187	37	331	1984.5	0	0	1	45.53	2	3	1	0	36
628	69	2	1	3	2	1	4	39.17	0	1	1	7.3	0.9	201	77	174.5	1169.5	1	0	0	65.24	1	2	0	0	171
629	81	2	1	1	1	2	2	29.01	0	1	1	6.8	1	218	73	168.5	1385.5	0	1	1	52.79	2	4	1	0	99
630	46	2	2	2	1	2	2	35.21	0	1	1	9.3	0.5	294	61	90	815	0	0	0	134.52	0	0	0	0	170
631	43	2	1	1	3	1	3	52.85	0	0	1	6.2	0.7	171	49	154	1589	0	0	0	106.12	0	0	0	0	162
632	48	1	3	2	1	1	4	30.78	0	0	1	7.3	0.9	197	33	251	1537.5	1	0	0	100.64	0	1	0	0	165
633	67	2	3	2	2	1	1	30.48	0	0	1	6.7	0.7	210	46	283.5	1697.5	0	0	0	89.65	1	1	0	0	172
634	40	2	1	1	1	3	1	43.07	0	0	1	8.9	0.8	186	39	187.5	1739.5	0	0	1	92.22	0	1	1	0	60
635	85	2	1	2	1	2	3	31.56	0	0	1	5.6	1	202	95	282.5	1353.5	0	0	0	51.33	2	2	1	0	75
636	75	2	3	2	2	1	1	35.61	1	1	1	7.1	0.5	228	61	175	1213	0	0	0	94.68	0	0	1	0	67
637	41	1	2	3	3	3	3	26.06	0	0	1	8.1	1	162	42	233	2043	0	0	0	107.87	0	0	0	0	172
638	31	2	5	1	3	1	5	48.09	0	1	1	6.5	0.9	218	37	201.5	1610.5	1	0	0	85.2	1	2	0	0	174
639	56	1	1	1	3	2	2	29.51	1	1	1	5.7	1.2	185	39	275.5	1676.5	0	1	0	67.19	1	2	1	0	6
640	85	2	1	3	3	1	3	23.09	1	1	1	6	1.2	149	43	183.5	1198	0	1	0	41.18	2	3	1	0	84
641	47	2	2	2	3	2	2	52.61	1	1	1	7.5	0.7	117	42	238.5	2048	0	0	1	119.58	0	1	0	0	172
642	70	2	3	2	3	1	2	26.44	0	0	1	6	0.8	207	71	165	1343	0	0	0	74.7	1	1	0	0	158
643	62	1	1	3	3	1	4	30.82	0	0	0	5.8	0.9	175	51	725.5	3763.5	1	0	0	91.22	0	1	0	0	156
644	81	1	1	1	1	2	2	36.72	1	1	1	7.9	1.5	175	63	206	1313.5	0	1	0	43.04	2	3	1	0	11
645	69	1	1	2	3	1	3	38.12	0	1	1	6.6	1.5	176	56	225	1275.5	0	1	0	46.83	2	3	0	0	161
646	38	1	2	2	2	3	5	43.74	0	1	1	10.3	0.7	269	54	236	1825.5	1	0	0	138.75	0	1	1	0	165
647	53	1	1	3	3	1	3	35.43	0	1	1	7.2	1.2	158	50	439	2950.5	0	1	0	68.62	1	2	0	0	178
648	63	2	3	2	2	1	2	25.49	0	1	1	5.6	0.6	155	38	105	881	0	0	0	97.01	0	0	0	0	172
649	69	1	2	1	2	2	2	36.24	0	1	1	8.4	1.6	294	39	173	1170.5	0	1	0	50.2	2	3	0	0	167
650	38	2	3	1	1	1	5	33.68	0	0	1	5.8	0.8	203	43	238	1471	1	0	0	93.52	0	1	0	0	167
651	58	2	2	1	1	3	2	31.56	0	1	1	5.6	6.2	125	52	86.5	936	0	0	1	7.92	2	3	1	0	26
652	80	2	1	2	1	1	4	33.91	1	1	1	5.2	1.2	210	54	154	1092	1	0	0	42.65	2	3	1	1	89
653	78	2	2	1	2	1	1	28.4	1	1	1	6.7	1.5	187	42	310.5	1639	0	1	1	38.28	2	4	1	0	65
654	44	1	3	3	2	1	5	18.13	0	0	1	4.8	0.6	251	164	473.5	3250	1	0	0	122.28	0	1	0	0	175
655	69	2	2	2	3	1	4	35.69	0	0	1	6.5	0.9	234	53	169	1162	1	0	0	75.61	1	2	0	0	180
656	55	2	2	2	3	1	3	32.17	1	1	1	8.2	1.2	264	58	161.5	1288.5	0	0	0	58.92	2	2	0	0	162
657	52	2	3	2	1	2	2	33.24	0	1	1	7	0.8	145	45	107	444.5	0	0	0	84.76	1	1	0	0	158
658	85	2	1	1	1	1	1	30.52	0	1	1	6.5	1	216	40	178.5	1231.5	0	1	0	51.33	2	3	1	1	96
659	54	2	4	1	2	2	1	23.8	1	1	1	5.4	0.8	118	41	222	773.5	0	0	0	83.58	1	1	1	1	109
660	29	1	3	2	1	1	2	43.41	0	0	1	6	0.9	111	39	210.5	2331	0	0	0	115.01	0	0	0	0	170
661	71	2	2	2	1	3	5	30.27	0	1	1	4.7	1.1	247	188	166.5	1323	1	0	0	58.5	2	3	1	1	134
662	76	2	2	2	1	3	2	24.18	0	1	1	7.5	1	231	58	170.5	1247	0	1	0	63.37	1	2	1	0	31
663	73	1	2	1	1	1	2	22.83	0	1	0	7.3	1.4	153	45	306.5	1800.5	0	1	1	57.36	2	4	0	0	169
664	45	2	2	1	2	1	3	30.12	0	0	1	12.4	0.5	221	55	194	1417.5	0	0	0	135.47	0	0	0	0	163
665	85	1	1	2	1	1	2	25.94	0	0	1	7.3	1	129	37	205	1850.5	0	0	0	68.33	1	1	1	0	41
666	66	2	1	2	2	1	2	37.36	0	1	1	6.8	0.6	214	54	463	2163.5	0	0	0	94.98	0	0	1	0	123
667	64	1	3	2	1	2	3	32.72	0	1	1	5.9	0.8	193	44	395.5	2938	0	0	0	94.4	0	0	0	0	177
668	63	1	1	3	3	2	5	27.98	0	1	1	5.1	1	277	50	280	2522	1	1	1	79.74	1	4	0	0	171
669	65	2	4	1	1	1	1	25.28	0	0	1	7.1	0.7	167	34	351.5	1832.5	0	0	1	90.92	0	1	0	0	169
670	60	2	3	1	1	1	3	22.22	0	1	1	8.5	0.9	245	65	361	1655.5	0	0	0	69.5	1	1	0	0	174
671	56	1	3	3	1	2	3	29.51	1	1	1	6.5	0.8	216	39	245.5	1658	0	0	0	99.86	0	0	0	0	173
672	52	1	1	3	2	1	3	32.19	0	1	1	10.6	1	319	41	221.5	1800	0	0	0	86.15	1	1	0	0	171
673	72	2	1	2	3	1	1	32.04	0	1	1	6.5	0.8	200	28	304.5	2165.5	0	0	0	73.65	1	1	0	0	164
674	53	2	1	3	2	2	3	37.12	1	0	1	7.7	0.9	149	44	166.5	1799	0	0	0	73	1	1	0	0	177
675	46	1	2	1	3	1	2	27.83	0	1	1	11.2	1.4	124	48	150.5	1091.5	0	1	0	69.34	1	2	0	0	158
676	62	2	3	1	1	1	1	27.98	0	1	1	8	0.8	255	53	363.5	1378.5	0	0	0	79.01	1	1	0	0	159
677	45	1	1	2	2	1	2	39.59	0	1	1	7.7	1	246	39	195.5	2133	0	0	0	90.49	0	0	0	0	170
678	61	2	5	3	2	1	3	23.67	0	1	1	6.8	0.7	191	72	311	1744.5	0	0	0	93.51	0	0	0	0	164
679	50	1	1	1	3	3	2	41.05	1	1	1	5.1	0.9	266	32	172	1422	0	1	1	99.24	0	2	1	1	22
680	71	2	1	2	1	1	1	27.13	1	1	1	6.5	1.6	198	45	116.5	1230.5	0	1	1	32.09	2	4	1	0	6
681	61	2	3	1	1	1	1	27.7	0	1	1	13.2	0.7	259	44	304	1377	0	0	0	93.51	0	0	0	0	169
682	67	2	3	2	2	1	2	27.56	0	1	1	6.1	0.7	229	53	210.5	1317	0	0	0	89.65	1	1	0	0	174
683	27	2	2	2	1	1	1	36.17	0	0	1	5.3	1	206	67	242	2589.5	0	0	0	89.41	1	1	0	0	160
684	39	1	4	2	2	3	4	30.01	0	0	1	5.6	1.1	208	51	115	1882.5	1	0	0	84.12	1	2	0	0	162
685	79	1	1	2	1	1	2	28.87	0	1	1	6.6	1.1	184	27	363	1601.5	0	1	0	63.51	1	2	1	0	144
686	81	2	1	3	3	1	1	20.19	0	1	1	6.8	1	159	57	197	1246	0	0	0	52.79	2	2	1	1	98
687	73	1	1	2	3	2	3	24.07	0	1	1	5.8	0.9	255	52	253.5	1972.5	0	0	0	84.43	1	1	1	0	111
688	67	1	2	1	1	1	3	34.35	1	1	1	5.9	1.2	183	45	566.5	4104.5	0	0	0	72.09	1	1	0	0	161
689	42	2	5	2	3	1	4	35.01	0	0	0	5.4	0.8	185	61	188	1935.5	1	0	0	90.93	0	1	0	0	160
690	64	1	1	1	3	2	2	37.82	0	1	1	8.2	1.1	227	44	249	1788.5	0	0	0	70.57	1	1	0	0	169
691	71	1	2	2	1	2	2	31.32	0	1	0	7.6	0.9	160	63	213.5	1341	0	0	0	99.24	0	0	0	0	158
692	78	2	2	1	2	1	2	23.59	0	1	0	6.9	1.5	165	51	182	1600.5	0	1	1	38.28	2	4	1	1	76
693	40	1	1	3	3	1	3	29.57	0	1	1	10	1.1	262	36	205.5	918	0	0	0	83.53	1	1	0	0	178
694	35	2	3	3	3	1	4	24.61	0	1	0	4.7	0.9	171	51	291	2170	1	0	0	82.84	1	2	0	0	159
695	58	1	2	3	3	1	1	28.14	1	1	1	6.5	1.2	153	55	204.5	1644	0	0	0	76.79	1	1	0	0	161
696	71	1	1	1	2	2	4	24.54	0	1	1	5.3	1	207	47	324.5	1542.5	1	0	0	75.39	1	2	1	1	57
697	62	2	1	1	2	1	2	30.95	0	0	1	7.4	0.6	214	46	223	1711	0	0	1	97.69	0	1	1	0	163
698	67	2	3	1	1	1	2	24.19	0	0	1	7.5	0.9	182	76	323	1613	0	0	0	66.16	1	1	1	0	61
699	67	2	3	1	2	2	1	29.2	0	0	1	8.2	0.6	222	39	255.5	1386	0	0	0	94.32	0	0	0	0	163
700	58	1	2	3	1	1	2	37	1	1	1	5.6	1.2	133	55	336.5	2349	0	0	0	76.79	1	1	0	0	158
701	73	1	1	2	2	1	3	23.39	1	1	1	7.1	1.3	172	84	310.5	2018.5	0	0	0	54.13	2	2	1	0	161
702	51	2	2	3	3	1	2	49.03	0	1	1	6.5	0.8	229	62	227.5	1701.5	0	1	0	98.93	0	1	0	0	171
703	83	2	1	2	3	2	4	27.73	0	0	1	5.8	0.8	205	86	336.5	2160	1	0	0	68.18	1	2	1	0	94
704	65	1	3	1	1	2	2	35.48	0	1	1	6.2	1.2	163	27	305.5	2382.5	0	0	0	63.08	1	1	0	0	163
705	56	2	3	2	1	1	1	30.6	0	0	1	6.3	0.7	297	64	321.5	1227	0	0	0	96.86	0	0	0	0	168
706	73	2	1	2	3	1	1	39.93	1	1	1	5.2	1.4	164	41	181	1103	0	1	0	37.18	2	3	0	0	170
707	70	2	1	1	2	1	2	29.52	0	1	1	6.7	0.6	193	48	211	1051	0	0	0	92.35	0	0	0	0	157
708	54	2	1	1	2	3	2	35.12	1	1	1	6.8	1.2	337	65	209	1372.5	0	1	0	51.19	2	3	1	0	92
709	70	2	1	3	3	2	4	30.81	0	1	0	6.1	0.7	166	63	284	1942.5	1	1	0	87.78	1	3	1	0	143
710	80	1	1	3	3	1	1	23.18	1	0	1	5.3	1.2	209	72	347.5	2227	0	0	0	56.77	2	2	1	0	132
711	78	2	3	1	1	2	3	33.42	0	0	1	7.5	0.6	198	35	203.5	1678.5	0	0	0	87.3	1	1	1	0	62
712	49	1	3	1	1	2	5	23.7	0	0	0	8.9	1.4	174	54	254.5	1486	1	0	0	58.58	2	3	0	0	173
713	21	1	3	2	2	2	4	33.07	0	0	1	5.6	0.9	199	44	185.5	2239.5	1	0	0	121.66	0	1	0	0	159
714	85	1	1	1	2	2	2	30.51	1	1	1	6.1	1.6	245	42	169	1316	0	1	0	38.71	2	3	1	0	10
715	72	1	3	2	1	2	2	29.46	0	1	1	5.8	1.6	175	28	132.5	835.5	0	1	0	42.41	2	3	0	0	172
716	81	1	1	3	3	2	3	28	1	0	1	6.7	1.2	175	33	339	2535.5	0	0	0	56.37	2	2	1	0	41
717	51	1	1	2	2	1	4	26.78	0	1	0	5	1.1	195	49	364	2872	1	0	0	77.32	1	2	0	0	178
718	76	2	2	1	1	3	5	20.31	0	1	0	6.6	1.8	199	68	266	1834.5	1	0	0	31.14	2	3	1	1	46
719	60	1	1	2	1	2	2	42.46	1	1	1	7	1.1	144	43	399	1618	0	1	1	72.58	1	3	0	0	156
720	34	2	1	2	1	2	5	38.18	0	0	1	6.9	0.7	213	47	277	1471.5	1	0	1	113.04	0	2	0	0	177
721	54	2	4	1	1	1	2	29.52	0	1	1	7.4	1.1	218	61	268	1852.5	0	0	0	56.87	2	2	0	0	169
722	74	2	3	2	1	1	1	25.09	0	1	1	7.3	0.7	217	58	170.5	1092.5	0	0	0	85.35	1	1	0	0	159
723	61	1	1	2	3	2	4	31.78	0	1	1	7.6	1.2	206	34	340	1888.5	1	0	0	64.87	1	2	0	0	161
724	31	1	1	3	3	3	3	28.88	0	1	1	10.9	1	172	29	500	3460.5	0	0	0	99.84	0	0	0	0	163
725	58	1	3	1	2	3	3	31.6	0	0	1	7.2	0.9	241	32	152.5	1391	0	0	0	93.82	0	0	0	0	172
726	59	1	2	2	1	1	3	35.35	1	1	1	7.2	1.1	176	39	111	1684	0	0	0	84.71	1	1	0	0	169
727	62	2	2	3	1	1	4	32.88	1	1	1	10.3	0.8	182	41	195	1539	1	0	0	91.58	0	1	0	0	172
728	74	2	1	2	2	3	2	31.62	0	1	1	5.6	0.9	211	54	153	742.5	0	0	0	62.99	1	1	0	0	176
729	73	1	2	3	2	2	2	26.59	0	0	1	12.9	1.3	201	92	241.5	1385.5	0	0	0	62.74	1	1	1	0	65
730	38	2	2	1	1	1	3	43.31	0	1	1	6.5	0.8	161	46	91.5	698	0	1	0	108.4	0	1	0	0	160
731	41	2	1	1	2	3	5	39.6	1	1	0	4.4	0.8	181	76	57	294	1	1	0	91.57	0	2	1	0	78
732	59	2	1	3	3	1	2	31.3	0	1	1	6.2	0.8	222	46	462	2900	0	1	0	80.7	1	2	0	0	171
733	46	2	1	3	2	1	1	40.8	0	1	1	5.7	0.7	206	46	249	1262	0	0	0	103.9	0	0	0	0	164
734	85	2	3	2	1	1	1	42.8	0	0	1	6.5	1.1	215	47	329	1599	0	1	0	45.74	2	3	1	1	86
735	85	2	1	3	1	1	2	21.06	1	1	1	6.4	0.6	172	40	181.5	1325	0	1	0	83.11	1	2	1	1	35
736	66	2	2	2	3	1	2	33.29	0	1	1	7	0.7	310	52	165.5	1882	0	1	0	104.64	0	1	0	0	156
737	51	2	2	1	3	1	3	57.62	0	1	1	9.5	1.1	161	42	126	1163.5	0	1	0	67.32	1	2	0	0	177
738	70	1	2	1	2	2	2	30.29	1	1	1	6.3	1.2	163	49	209	1891.5	0	1	1	70.58	1	3	0	0	176
739	47	1	2	3	3	1	4	26.79	0	0	1	5.9	1.3	245	45	286.5	1755.5	1	0	1	75.31	1	3	0	0	168
740	66	1	1	3	3	1	3	32.3	0	1	1	7.2	1	148	38	405.5	2458	0	0	0	78.08	1	1	0	0	165
741	42	1	3	1	3	2	3	46.04	1	1	1	8.9	2.9	108	29	198	984	0	1	0	25.51	2	3	1	0	109
742	80	1	1	2	1	2	2	35.44	1	1	1	6.5	1.7	189	55	101.5	745	0	0	0	37.26	2	2	1	0	12
743	85	2	1	2	2	1	2	33.87	1	1	1	6.5	1.7	191	47	192.5	1362.5	0	1	1	27.02	2	4	1	1	76
744	59	1	2	1	2	3	3	26.05	1	1	1	7	1	171	46	216.5	2342	0	0	0	95.06	0	0	1	0	147
745	32	2	3	1	2	1	5	32.94	0	1	0	5.7	0.8	181	64	183.5	1103.5	1	0	0	97.55	0	1	0	0	158
746	43	1	1	3	3	2	5	34.42	0	1	1	4.9	0.9	149	40	392.5	2808	1	0	0	104.24	0	1	0	0	169
747	85	1	1	2	2	1	3	25.03	0	1	0	5.4	1.1	184	68	278	1549	0	0	0	60.89	1	1	1	0	75
748	60	1	4	2	3	3	3	30.39	0	0	1	7.9	0.8	261	38	189.5	1731	0	0	0	97.1	0	0	0	0	173
749	68	1	1	2	2	2	2	26.76	1	1	1	6.4	1.4	116	58	239.5	1893.5	0	1	1	51.26	2	4	0	0	161
750	76	1	1	2	2	2	3	26.27	1	1	1	5.8	1.6	179	30	297	2501.5	0	0	0	41.23	2	2	0	0	179
751	84	1	1	2	1	1	3	25.72	0	1	0	6.5	2.1	186	46	232	1268	0	1	0	28.06	2	3	1	0	25
752	75	1	2	3	2	2	3	24.34	0	1	1	5.6	1.1	200	46	153.5	1417	0	0	0	75.71	1	1	1	0	163
753	69	2	3	2	2	1	3	32.21	0	0	0	7	0.7	177	71	189.5	1195.5	0	0	0	88.4	1	1	0	0	160
754	36	2	3	1	1	1	2	27.41	0	1	1	12	0.5	245	44	309.5	1713.5	0	0	0	124.51	0	0	0	0	158
755	48	2	2	1	2	2	3	48.39	1	1	1	8.5	0.7	175	59	245	2262.5	0	1	0	118.74	0	1	0	0	163
756	62	1	2	2	1	2	2	21.86	1	0	0	9.8	1	172	54	154	1670.5	0	0	0	93.08	0	0	0	0	161
757	36	1	3	2	3	1	1	42.01	0	1	0	8	0.8	188	48	424.5	3226	0	0	0	114.93	0	0	0	0	160
758	69	2	1	2	3	2	1	40.89	0	1	0	6	1	195	60	307	1281	0	1	0	57.44	2	3	0	0	156
759	85	2	1	2	3	1	1	25.99	0	1	1	6.3	1.3	222	61	260	1308.5	0	1	0	37.38	2	3	1	1	110
760	53	2	3	1	1	1	2	38.5	0	1	1	6.8	0.6	232	41	109.5	1371.5	0	0	0	104.06	0	0	0	0	166
761	56	2	1	1	2	1	2	36.6	0	0	1	9.7	0.6	280	53	223	1951.5	0	0	0	101.89	0	0	0	0	157
762	69	1	1	2	2	2	5	25.44	1	0	1	5.8	1.1	155	60	199	1182	1	0	0	68.13	1	2	1	0	111
763	81	1	1	2	1	1	2	35.86	1	1	1	7.7	1.1	157	48	185	888	0	1	0	62.62	1	2	1	0	77
764	80	1	1	1	3	2	2	28.96	0	0	1	6.7	2	217	33	273	2282.5	0	1	1	30.61	2	4	1	0	104
765	65	1	2	1	3	1	1	26.51	1	0	1	4.9	1.5	204	39	122.5	1053	0	1	0	55.82	2	3	1	1	15
766	74	2	2	3	3	2	2	37.19	1	1	0	8.9	1.1	175	61	221.5	1774	0	1	0	57.28	2	3	0	0	166
767	45	1	1	3	2	3	4	57.7	0	0	1	6.5	1	209	40	262.5	930	1	0	0	90.49	0	1	0	0	164
768	60	2	2	2	2	1	3	25.56	0	1	1	7.7	0.9	224	73	268	1472	0	0	0	80.55	1	1	0	0	173
769	85	2	5	3	1	1	2	31.8	0	1	1	8.4	1.5	197	40	351.5	1578	0	0	0	31.44	2	2	1	0	29
770	67	1	2	2	1	2	2	37.97	1	1	1	6.1	1.3	151	59	176	1577	0	1	1	65.44	1	3	1	0	35
771	65	1	3	2	3	2	5	35.75	1	1	1	9.9	1.2	185	45	231	1934	1	1	0	63.08	1	3	1	0	78
772	50	2	2	2	1	3	1	38.56	0	0	1	6.6	0.6	197	42	133	980	0	0	1	123.18	0	1	0	0	161
773	49	2	2	2	3	1	3	30.53	0	1	0	6.7	0.4	111	55	315.5	1314.5	0	0	0	141.75	0	0	0	0	162
774	62	1	1	1	3	1	1	32.48	0	1	1	8.1	0.7	126	35	196	1708	0	0	0	101.14	0	0	0	0	172
775	70	1	2	3	3	1	2	34.76	0	1	0	7.4	1.4	162	50	234.5	1549.5	0	1	0	58.58	2	3	0	0	163
776	51	2	2	1	3	1	2	36.24	0	1	1	8.3	0.8	238	54	249	1994	0	1	1	98.93	0	2	0	0	156
777	69	1	2	1	2	2	2	29.04	1	1	1	10.8	0.9	108	37	283.5	1698	0	1	0	100.65	0	1	0	0	156
778	67	1	1	2	2	2	5	26.77	1	1	1	5.3	1.3	130	69	266.5	1461.5	1	0	0	56.46	2	3	0	0	156
779	29	2	2	1	2	3	2	28.43	0	1	1	6.8	0.7	171	41	149	1430.5	0	0	0	135.7	0	0	0	0	167
780	62	2	3	1	1	1	2	30.88	0	1	1	6.4	0.8	128	58	164.5	1545.5	0	0	0	79.01	1	1	1	0	109
781	45	2	1	1	3	1	2	30.22	0	1	1	6.6	0.8	349	44	310	1939.5	0	0	0	89.04	1	1	0	0	159
782	60	1	3	2	1	1	2	23.64	0	0	1	12.2	0.8	196	52	167	1394	0	0	0	97.1	0	0	0	0	175
783	55	2	1	3	2	3	5	23.93	0	1	1	5.7	0.7	140	52	356.5	2643	1	1	0	97.54	0	2	0	0	175
784	83	2	1	2	2	1	1	29.27	1	1	1	5.1	0.7	143	31	176	1712.5	0	0	0	80.12	1	1	1	0	94
785	72	2	1	1	2	2	2	50.13	1	1	1	6.1	1.6	277	40	246	1824	0	1	0	31.86	2	3	1	0	51
786	80	2	1	1	1	1	1	40.86	0	1	1	6.3	0.8	181	47	253	963.5	0	0	0	69.63	1	1	1	0	110
787	77	1	1	3	1	2	3	26.07	1	0	1	6.2	1.3	150	35	286	1830	0	0	0	52.63	2	2	1	1	153
788	43	2	1	2	3	3	2	31.76	1	0	1	6.3	0.7	219	75	182	1448.5	0	0	0	106.12	0	0	0	0	166
789	62	1	1	3	2	1	2	35.38	1	1	1	6.2	1.2	141	42	285	1401.5	0	1	0	64.42	1	2	1	1	138
790	71	1	1	3	2	2	4	34.63	0	1	1	8.2	0.7	156	47	436.5	2548.5	1	0	0	94.95	0	1	1	0	162
791	77	2	1	2	2	1	1	33.26	1	1	1	7.8	1.9	153	90	251.5	1832	0	1	0	24.99	2	3	1	0	88
792	58	1	2	1	3	1	3	26.55	0	1	1	8.2	1.1	210	41	346.5	2373	0	0	0	85.31	1	1	0	0	176
793	46	1	3	1	2	3	5	25.48	0	1	1	5.2	0.7	224	40	447.5	2892	1	1	0	113.17	0	2	0	0	169
794	73	1	1	3	3	2	3	26.5	0	0	0	5.9	1.3	172	53	270.5	1814.5	0	0	0	54.13	2	2	1	0	155
795	77	1	1	2	1	1	2	43.79	1	1	1	6.6	1.3	136	23	319.5	2114	0	1	0	52.63	2	3	1	0	35
796	64	1	3	1	1	3	4	34.99	1	1	1	7.1	1.3	157	43	104	352.5	1	1	0	57.66	2	4	1	1	4
797	61	1	3	2	1	1	2	30.6	0	1	1	9.9	0.9	220	37	138.5	1016	0	0	0	91.86	0	0	0	0	157
798	46	2	3	1	1	1	3	30.54	0	0	1	11.3	0.7	335	60	223.5	1935	0	0	0	103.9	0	0	0	0	168
799	75	1	2	2	1	1	2	52.02	1	1	1	6.2	2.3	130	43	85	978.5	0	1	0	31.03	2	3	1	1	57
800	62	1	1	3	2	3	3	34.4	1	1	0	7.8	1	164	48	228	1074	0	0	0	80.31	1	1	1	0	107
801	67	2	2	2	3	2	1	29.23	1	1	1	10.6	0.8	224	50	236	1960.5	0	1	0	88.42	1	2	1	0	129
802	63	2	1	2	3	1	1	38.44	0	1	1	9.1	0.9	152	36	187	827.5	0	1	0	68.05	1	2	0	0	176
803	52	1	2	3	2	2	3	29.24	0	0	1	6.4	1.3	216	45	203.5	2015	0	0	0	72.71	1	1	0	0	157
804	62	1	1	3	3	2	2	25.5	0	1	1	5.6	0.9	146	51	573.5	2101	0	0	0	91.22	0	0	0	0	176
805	84	1	4	1	1	2	1	24.06	0	1	0	6.2	0.9	130	47	246	1771	0	0	0	78.15	1	1	1	0	67
806	47	1	4	3	3	1	3	28.05	0	0	1	6.6	1.3	156	36	376	2196.5	0	0	0	64.98	1	1	0	0	173
807	59	1	1	3	2	1	2	46.98	0	1	1	7.7	1.4	178	31	364	1532.5	0	1	0	54.61	2	3	1	0	48
808	68	1	2	3	2	3	3	33.82	0	1	1	6.9	1.6	192	30	412.5	1663.5	0	1	0	50.55	2	3	1	0	154
809	82	2	1	3	3	1	2	27.27	0	0	1	6.1	0.8	235	69	213	2106	0	1	0	68.66	1	2	1	1	71
810	65	1	2	3	3	2	3	26.25	1	1	1	4.5	4	129	71	422	3498	0	1	0	17.05	2	3	1	0	128
811	74	1	1	2	3	2	3	31.84	1	1	1	5.9	1.3	183	34	204.5	1874	0	1	1	53.75	2	4	1	1	34
812	48	2	2	1	2	1	1	38.38	0	0	1	5.9	0.8	144	37	158	829.5	0	0	0	101.04	0	0	0	0	179
813	61	1	3	1	2	2	3	29.52	1	1	1	8.2	1.4	158	35	289	1368	0	1	0	53.84	2	3	0	0	171
814	30	2	4	1	3	1	1	22.81	0	0	0	4.8	0.8	199	60	195.5	1927.5	0	0	0	98.93	0	0	0	0	164
815	54	2	2	3	3	1	3	24.96	1	1	1	5.4	0.9	183	71	300.5	1199.5	0	0	1	84.01	1	2	1	0	128
816	84	2	1	1	1	1	2	35.89	0	1	1	6.5	0.9	224	61	355	1841.5	0	0	0	58.71	2	2	1	0	82
817	73	1	2	3	3	1	2	33.08	0	1	1	5.8	0.9	143	77	202.5	1096.5	0	0	0	97.86	0	0	0	0	163
818	64	2	1	2	3	1	2	40.1	0	1	1	5.7	1.7	164	61	146.5	1101	0	0	0	31.32	2	2	0	0	175
819	50	1	3	3	3	3	5	36.39	0	0	0	4.6	1.1	199	62	583	3214.5	1	0	0	77.86	1	2	0	0	163
820	74	1	1	3	3	2	3	28.78	0	0	1	5.8	1	217	64	416	2291.5	0	0	0	73.81	1	1	0	0	171
821	59	1	1	3	3	1	3	31.52	1	0	1	8	1.1	146	55	291	1805	0	0	0	73.09	1	1	0	0	174
822	65	1	1	3	3	1	3	34.85	0	1	1	6.3	1	175	36	223	1961	0	0	0	78.63	1	1	1	0	168
823	67	2	1	2	2	3	5	41.3	1	1	1	6.5	1.1	258	69	271	1676	1	1	0	51.91	2	4	0	0	167
824	77	1	1	2	1	2	3	25.74	0	1	1	6.8	1.3	148	59	203.5	1355	0	0	0	52.63	2	2	1	0	34
825	60	2	3	1	1	2	3	38.81	0	1	1	8.2	0.9	141	49	305.5	1704	0	1	1	69.5	1	3	0	0	172
826	44	1	1	1	3	1	3	36.46	0	1	1	8.9	1	175	35	351	3271.5	0	0	1	91.13	0	1	0	0	162
827	56	1	5	2	3	2	2	18.36	0	0	1	6.4	1.1	215	71	507.5	1912	0	0	0	74.65	1	1	0	0	177
828	51	2	3	2	2	1	1	29.87	0	1	1	6.4	0.7	248	46	203.5	910	0	0	0	100.32	0	0	0	0	174
829	67	1	2	2	2	1	4	30.52	1	1	1	9.6	2	178	41	261	2024.5	1	1	0	38.87	2	4	1	0	83
830	69	2	2	1	1	1	1	27.63	0	1	1	8.4	0.9	201	56	152.5	1054	0	0	0	75.61	1	1	1	0	150
831	66	1	2	1	1	1	2	26.92	0	1	1	6.3	1.6	183	42	138.5	945.5	0	1	1	51.27	2	4	0	0	167
832	67	2	4	2	3	2	3	25.22	0	0	1	5.8	0.7	206	86	264.5	2307	0	0	0	89.65	1	1	1	0	87
833	65	2	4	1	3	3	2	34.5	1	1	1	5.7	0.6	187	71	287.5	1654	0	0	0	95.65	0	0	0	0	177
834	81	2	2	2	1	1	1	23.64	0	0	1	6.6	1.5	198	46	219.5	1687.5	0	1	0	37.48	2	3	0	0	162
835	71	2	2	2	2	2	2	42.1	0	1	1	6.5	0.7	263	51	218	1918.5	0	0	0	101.03	0	0	1	0	125
836	64	2	3	1	1	1	1	24.41	0	1	1	8	0.8	212	55	178.5	837.5	0	0	0	77.91	1	1	0	0	175
837	34	1	3	2	3	1	3	44.48	0	1	1	10.1	0.9	221	29	295.5	2786.5	0	0	0	111.04	0	0	0	0	164
838	64	1	3	1	1	2	2	29.69	0	1	1	7.1	0.8	197	44	321.5	1157.5	0	0	0	94.4	0	0	0	0	176
839	35	1	2	2	1	3	2	35.74	0	1	1	11	1.2	283	40	184.5	2114	0	0	1	90.26	0	1	1	1	152
840	62	2	2	2	2	1	1	31.72	0	0	1	6.9	0.8	212	45	251.5	2333.5	0	0	0	91.58	0	0	0	0	170
841	67	2	1	2	3	2	4	27.15	0	1	1	5.8	1	292	44	248	1626	1	1	0	58.25	2	4	0	0	156
842	74	2	1	1	1	1	1	35.57	1	1	1	7.4	1.2	256	50	104	917.5	0	1	0	44.48	2	3	1	0	94
843	60	2	2	2	2	1	3	44.74	0	0	0	6.3	1.1	167	57	269.5	2036.5	0	0	0	63.2	1	1	0	0	164
844	44	1	4	1	1	3	5	35.91	0	1	1	6.1	0.7	615	38	266	1863.5	1	0	0	114.77	0	1	0	0	163
845	70	2	3	2	3	1	1	43.76	0	1	1	6.5	0.9	151	32	407	2006	0	1	0	64.78	1	2	0	0	178
846	73	2	1	2	2	1	1	30.45	1	1	1	5.5	1.8	148	64	216	967.5	0	1	0	27.44	2	3	1	1	7
847	63	2	1	2	1	1	1	37.55	0	1	1	6.4	1.1	144	68	219	1477	0	1	0	53.39	2	3	1	0	105
848	53	1	2	3	2	1	2	30.96	0	0	1	6	1.6	203	31	356.5	2589.5	0	0	0	56.17	2	2	0	0	175
849	51	2	1	3	3	1	4	38.07	0	1	1	6.3	0.8	218	55	358.5	3147	1	0	1	85.36	1	3	0	0	171
850	63	2	3	1	1	2	2	34.35	0	0	1	10.8	0.8	226	44	181	1562	0	0	0	78.46	1	1	0	0	175
851	72	2	2	2	2	1	2	30.75	1	1	1	6.9	1	169	51	217.5	1086	0	0	0	65.18	1	1	1	0	132
852	40	2	2	1	3	2	2	51.3	0	1	1	5.9	0.9	170	44	242.5	1170	0	1	0	92.7	0	1	0	0	162
853	59	2	2	2	3	3	2	31.3	1	1	1	6.4	1.1	217	56	130.5	1112	0	1	1	63.64	1	3	0	0	159
854	55	2	3	1	1	2	3	31.19	1	0	1	9.5	0.5	128	29	284	1560	0	0	1	108.96	0	1	0	0	179
855	66	1	2	3	3	1	3	42.79	0	1	1	7	0.8	195	46	313	3205.5	0	0	0	107.89	0	0	0	0	163
856	58	1	1	3	3	2	3	31.75	0	0	1	6	0.9	169	42	359.5	1977	0	0	0	93.82	0	0	0	0	168
857	50	1	1	2	2	1	3	30.78	0	1	1	5.8	1.1	186	25	126.5	1246.5	0	0	0	77.86	1	1	0	0	168
858	65	1	2	3	1	2	2	32.67	1	1	1	8.6	2.1	140	47	219.5	1400.5	0	1	1	37.16	2	4	1	0	29
859	74	1	2	1	1	1	2	33.11	0	1	1	5.3	1	204	40	518	2232.5	0	1	0	85.55	1	2	0	0	162
860	67	2	1	1	1	1	2	40.54	0	1	1	6.8	0.8	171	60	235.5	1623	0	1	1	76.29	1	3	0	0	176
861	61	2	3	1	1	1	1	22.7	0	0	1	13.4	0.6	234	69	448.5	2772	0	0	0	98.38	0	0	0	0	157
862	63	2	3	1	1	1	2	33.35	0	1	1	9.4	0.7	186	66	169	800	0	0	0	92.21	0	0	0	0	172
863	74	2	2	2	1	1	1	23.12	0	1	1	9	1.1	206	72	330	1252	0	1	0	57.28	2	3	0	0	161
864	65	1	1	3	3	2	3	36.88	1	1	1	9.8	1.3	162	62	266	1798	0	1	0	57.26	2	3	1	0	160
865	65	1	1	2	1	1	3	36.09	1	1	1	7.6	1.9	176	30	370	2291	0	1	0	36.19	2	3	1	1	101
866	62	1	2	1	1	3	5	30.05	1	1	1	11.8	1.3	133	29	356.5	1843	1	1	0	67.78	1	3	0	0	160
867	85	2	1	2	1	1	2	24.66	0	1	1	7.3	1.1	230	74	198.5	1465	0	0	0	45.74	2	2	1	0	20
868	64	2	2	1	1	2	3	41.96	0	1	1	5.7	1	219	74	97.5	1430	0	0	0	68.95	1	1	0	0	158
869	67	1	1	2	1	2	2	27.77	1	1	1	6	6.4	226	47	266.5	1652.5	0	0	0	8.22	2	2	1	0	4
870	64	1	1	3	3	1	1	41.66	0	1	1	5.5	1.2	231	43	342	1747	0	0	0	63.52	1	1	0	0	170
871	29	1	3	2	1	3	5	25.12	0	0	1	13.3	0.7	394	47	230	1628.5	1	0	0	127.53	0	1	0	0	157
872	73	1	1	3	1	2	2	37.67	0	1	0	7	0.9	150	50	256	1920	0	0	1	84.43	1	2	1	0	38
873	70	1	3	2	1	2	2	27.65	0	1	0	6.4	1.3	183	63	197	973.5	0	0	0	55.28	2	2	0	0	166
874	25	1	2	2	3	1	3	23.86	0	0	0	7.8	1.1	143	51	222	1963	0	0	0	107.56	0	0	0	0	162
875	78	1	1	2	1	2	2	29.66	1	1	1	7.5	1.1	258	62	204.5	816	0	1	0	63.96	1	2	1	0	73
876	61	2	2	1	1	3	5	31.34	0	1	1	7.1	0.9	214	40	189.5	1724	1	0	0	79.98	1	2	0	0	158
877	69	2	2	3	3	2	2	55.12	0	1	1	7.3	1.2	115	69	178.5	1628	0	1	1	53.4	2	4	0	0	174
878	76	2	3	2	1	1	1	28.08	0	1	1	6	0.7	167	41	136	798	0	0	0	84.16	1	1	0	0	171
879	61	1	3	3	3	1	4	34.74	0	1	1	8.8	0.9	192	38	691	2410	1	0	0	91.86	0	1	0	0	171
880	55	2	2	3	3	1	4	23.73	0	0	1	6.5	0.8	165	65	189	1112	1	0	0	96.19	0	1	0	0	179
881	77	2	1	2	3	1	1	27.64	1	1	1	6.3	0.9	198	54	155.5	1127	0	1	0	61.67	1	2	1	0	27
882	81	1	1	2	3	2	3	28.93	1	1	1	5.6	1.1	168	55	258.5	2502.5	0	1	1	62.62	1	3	1	0	108
883	55	2	1	3	3	2	4	44.77	0	1	0	6.5	0.7	185	69	179	1279.5	1	1	0	97.54	0	2	0	0	177
884	35	1	3	1	1	1	5	22.84	0	0	1	12.8	0.7	239	40	413.5	2908	1	0	0	122.26	0	1	0	0	172
885	52	2	5	3	2	1	3	42.88	0	1	1	6	0.8	185	58	365.5	2327.5	0	1	0	84.76	1	2	0	0	175
886	60	1	2	3	3	1	1	32.15	0	1	1	13.7	1.5	199	35	167.5	1477.5	0	1	0	57.82	2	3	0	0	158
887	61	2	2	2	1	2	1	57.04	1	1	1	9	1.9	166	42	216	995	0	1	1	32.41	2	4	1	0	67
888	60	1	2	2	1	1	1	26.72	0	1	1	6.6	1.3	221	50	133.5	2456.5	0	0	0	68.74	1	1	0	0	178
889	83	1	1	2	3	2	3	29.03	0	1	1	5.9	0.7	214	47	317	1795	0	1	0	87.27	1	2	1	0	164
890	64	2	2	2	1	3	2	24.9	1	1	0	5.9	1.3	193	59	159	1583	0	1	0	50.21	2	3	0	0	156
891	57	1	2	2	2	2	2	31.57	0	1	1	7.3	1.2	135	41	367.5	2272.5	0	1	0	77.33	1	2	0	0	163
892	71	1	1	2	2	2	2	25.58	0	1	1	5.9	1	229	53	153.5	1348.5	0	0	0	75.39	1	1	0	0	170
893	44	2	1	3	3	2	4	39.03	0	1	0	4.7	0.6	128	61	475.5	1852	1	0	0	110.86	0	1	0	0	178
894	45	1	3	3	2	2	2	31.16	0	1	1	6.6	1	257	43	393.5	2620.5	0	0	0	90.49	0	0	0	0	164
895	50	2	2	1	2	3	3	47.07	0	1	1	7.6	1	133	56	157	1282	0	0	0	76.07	1	1	0	0	170
896	66	1	1	1	1	2	2	35.68	1	1	1	5.4	2	183	40	157	1282	0	1	1	33.78	2	4	1	0	61
897	69	2	1	3	3	1	1	27.74	0	1	1	5.7	1	192	60	222	1221.5	0	1	0	57.44	2	3	0	0	163
898	51	1	1	2	1	1	1	30.41	0	0	1	7.7	1.1	287	54	372.5	2289.5	0	0	0	77.32	1	1	0	0	161
899	50	1	1	3	3	2	4	29.69	0	1	0	5.7	0.9	179	58	282	2409.5	1	0	0	99.24	0	1	0	0	165
900	80	2	1	1	2	1	1	32.94	0	1	1	8.7	1.5	169	47	225.5	1178.5	0	0	0	32.56	2	2	1	0	46
901	34	2	2	1	2	1	4	56.4	0	0	0	5.9	0.8	175	50	256	2287	1	0	0	111.48	0	1	0	0	161
902	50	2	1	1	3	2	3	23.05	0	1	0	8.1	0.7	156	62	317	1314.5	0	0	1	101.03	0	1	0	0	174
903	76	1	2	2	1	2	2	26.9	0	1	0	6.9	1.9	149	42	96	1270	0	1	0	38.83	2	3	1	0	86
904	85	2	1	1	2	1	3	22.98	0	1	1	6.8	0.8	243	58	427.5	2390	0	0	0	67.23	1	1	1	1	79
905	82	1	1	1	1	1	2	24.13	0	1	1	5.2	1.3	211	42	306.5	2057.5	0	0	0	50.81	2	2	1	1	54
906	49	1	3	2	3	3	3	30.63	1	1	0	5.1	0.5	174	43	317.5	2890.5	0	0	0	127.25	0	0	0	0	169
907	54	1	2	1	1	2	5	25.01	0	1	1	9.9	1.3	283	56	540	2046	1	0	0	71.69	1	2	0	0	158
908	35	1	3	1	2	1	2	31.5	0	1	0	5.8	0.7	181	64	97.5	451	0	0	0	122.26	0	0	0	0	175
909	51	2	3	2	1	1	4	28.85	0	0	1	9.5	0.7	150	39	193	1172	1	0	0	100.32	0	1	0	0	175
910	72	2	2	2	2	2	2	48.06	1	1	1	6.7	1	184	36	221.5	1741	0	1	0	65.18	1	2	0	0	162
911	46	1	1	3	3	1	2	39.26	0	0	0	6.6	0.8	116	43	324	3267.5	0	0	0	107.13	0	0	0	0	170
912	50	1	1	3	3	1	2	18.51	0	0	1	6.7	0.9	157	36	408	3264	0	1	0	99.24	0	1	1	0	130
913	57	2	2	2	3	2	2	34.1	0	1	1	11.6	0.8	243	38	336.5	1388	0	0	0	94.85	0	0	1	1	102
914	79	2	1	2	1	2	4	27.45	1	1	1	7.9	1.1	184	65	146.5	1084	1	0	0	47.71	2	3	1	1	83
915	64	2	1	3	2	1	3	29.03	0	1	1	6.2	1.2	256	96	254	1115	0	0	1	47.72	2	3	0	0	168
916	72	1	3	2	1	1	2	27.2	0	1	1	6.3	0.8	213	43	461.5	2937	0	0	0	89.25	1	1	1	0	121
917	32	1	2	2	3	2	5	42.71	0	1	1	11.5	0.9	241	40	484	5023.5	1	0	0	130.52	0	1	0	0	179
918	71	2	1	2	2	3	2	25.07	0	1	1	5.8	1.1	202	57	114	950.5	0	1	0	50.47	2	3	0	0	159
919	70	1	1	3	3	1	3	29.05	0	1	1	5.6	1.3	162	46	317.5	1768.5	0	0	0	55.28	2	2	0	0	175
920	63	1	2	2	3	2	2	26.34	1	1	1	5.2	2.8	166	66	177.5	1630.5	0	1	1	26.62	2	4	0	0	178
921	64	1	1	2	2	3	2	26.83	0	1	1	11.2	1.2	191	41	258.5	3004.5	0	0	1	63.52	1	2	0	0	177
922	75	1	3	1	2	2	3	30.32	0	1	0	6.9	1.2	162	41	203.5	1603.5	0	0	0	58.8	2	2	1	0	85
923	74	1	2	1	2	2	3	25.97	1	1	1	6.8	3.5	237	89	136.5	812	0	1	1	18.81	2	4	1	0	94
924	63	2	2	1	2	1	2	25	0	1	1	11.5	0.8	330	59	255	1388.5	0	0	0	90.94	0	0	1	0	50
925	69	1	3	3	3	2	3	30.19	0	0	1	6.5	1	176	46	322	2860	0	0	0	76.45	1	1	0	0	179
926	78	2	3	2	2	1	2	23.36	0	1	1	5.8	0.8	248	68	218	1620.5	0	0	0	70.61	1	1	0	0	165
927	43	2	4	3	3	1	3	38.16	0	0	1	10.8	0.8	121	58	262.5	2095.5	0	0	0	90.3	0	0	0	0	161
928	75	2	1	1	2	3	2	40.81	0	1	1	6.5	1	218	46	195	2442	0	1	0	55.07	2	3	1	1	79
929	70	1	3	2	2	2	4	28.81	0	1	1	4.9	1	236	45	331	1856.5	1	0	0	75.92	1	2	0	0	163
930	73	1	1	1	1	3	4	35.16	0	1	1	6	1.4	221	47	195	1960	1	0	0	49.49	2	3	1	0	41
931	63	2	1	2	3	1	1	29.96	1	1	1	6.1	0.8	330	55	125	1792.5	0	0	0	78.46	1	1	0	0	164
932	79	2	1	2	3	1	2	29.69	0	1	1	6.7	0.8	200	46	184	1060	0	0	0	70.12	1	1	1	0	70
933	77	1	3	2	1	2	2	22.62	0	1	1	6	0.8	179	39	276.5	1417	0	0	0	86.17	1	1	0	0	167
934	58	2	3	1	1	3	2	21.89	0	0	1	6.6	0.6	228	41	269	1827.5	0	0	0	100.47	0	0	1	1	16
935	80	2	2	2	1	3	5	22.8	0	1	1	6.4	1.6	160	70	394.5	1550	1	1	0	34.91	2	4	1	0	76
936	85	1	1	1	1	2	2	30.94	0	1	1	6.5	0.8	146	42	206.5	1419.5	0	0	0	81.46	1	1	1	0	22
937	32	2	3	2	1	1	3	32.97	0	0	1	5.5	0.8	210	76	135	950.5	0	0	0	97.55	0	0	0	0	165
938	68	1	3	3	3	1	1	29.08	0	0	1	5.6	1.1	216	55	246.5	1648.5	0	0	0	68.61	1	1	0	0	165
939	62	2	3	1	1	2	1	37.5	0	1	1	9.4	0.8	160	42	112.5	707.5	0	0	1	79.01	1	2	0	0	172
940	85	2	1	3	3	1	2	26.65	0	1	1	7.4	1.2	119	49	200.5	1035	0	0	0	41.18	2	2	1	0	142
941	44	2	1	2	2	3	4	35.96	0	1	1	6.3	1	224	43	218	2766	1	1	0	68.46	1	3	0	0	162
942	61	1	3	1	1	3	2	29.17	0	0	0	6.6	1	142	41	267.5	2941.5	0	0	0	80.87	1	1	0	0	172
943	74	1	5	2	3	2	3	29.28	1	0	1	8.7	2	222	37	216	1438	0	1	0	31.93	2	3	1	0	110
944	61	2	5	3	2	1	2	31.76	0	1	1	6	1.1	230	62	228.5	1205.5	0	1	0	54.14	2	3	0	0	170
945	66	1	1	2	2	2	2	29.22	1	1	1	5.8	1.1	282	65	268	1395	0	1	0	69.58	1	2	0	0	178
946	49	1	2	3	2	3	3	45.27	0	1	1	6.5	1.1	211	40	210	2550	0	1	0	90.88	0	1	0	0	156
947	61	2	3	2	2	2	1	30.18	1	1	1	5.8	2.8	216	51	124.5	1287	0	0	1	17.5	2	3	1	0	12
948	45	2	1	3	3	1	3	56.22	0	1	1	7.5	0.8	210	63	301.5	1648	0	1	0	89.04	1	2	1	0	167
949	67	1	3	3	1	2	2	22.04	1	0	1	13.9	0.9	295	68	248.5	2162.5	0	0	0	88.07	1	1	1	0	117
950	58	2	1	3	3	1	4	36.2	0	1	1	6.1	1	216	89	414.5	2789	1	0	0	62.05	1	2	0	0	166
951	70	1	2	3	1	1	4	25.34	0	0	1	6.7	1	231	57	254.5	1707	1	0	0	87.99	1	2	0	0	179
952	83	2	1	3	1	2	2	30.67	1	1	1	7.5	1	181	43	285.5	1444.5	0	1	1	52.06	2	4	1	1	101
953	47	2	2	3	3	1	2	33.5	0	1	1	10.3	0.7	188	45	181.5	1332	0	0	1	119.58	0	1	0	0	159
954	85	1	1	2	2	2	3	28.48	1	1	1	6.5	1.5	158	36	181	1494.5	0	0	0	41.85	2	2	1	1	113
955	69	2	2	1	2	1	2	32.35	0	1	1	9.4	1.2	193	50	228.5	936.5	0	1	0	53.4	2	3	1	1	114
956	63	2	3	2	1	1	1	22.45	0	1	1	11.2	0.5	342	50	133	861.5	0	0	0	103	0	0	1	0	75
957	36	1	2	1	1	1	1	58.13	0	1	1	11.7	1.6	209	42	192	1783.5	0	0	1	63.3	1	2	0	0	156
958	53	1	1	3	1	3	2	39.99	1	1	1	7.1	1	150	33	362	3067	0	1	1	85.55	1	3	1	0	64
959	67	1	3	1	2	3	3	22.7	0	1	1	6.1	1.2	200	67	321.5	2109	0	0	0	62.2	1	1	0	0	165
960	71	1	1	1	1	2	2	29.17	0	1	1	7.7	1.3	154	39	200.5	1334.5	0	0	0	54.9	2	2	1	1	100
961	64	1	1	2	2	2	3	24.39	0	0	0	10.9	0.8	170	60	358.5	3373	0	0	0	94.4	0	0	1	0	24
962	57	2	1	1	3	3	4	35.77	1	0	0	6.7	0.8	187	53	127.5	1267	1	0	0	81.84	1	2	1	0	137
963	49	1	1	3	2	1	3	38.28	0	0	1	6.5	0.7	201	62	353	3377.5	0	0	1	110.81	0	1	0	0	169
964	48	1	1	3	3	2	3	38.61	1	1	1	5.8	1.1	116	39	508.5	3225	0	1	1	78.96	1	3	1	0	98
965	56	2	3	2	1	1	4	27.24	0	0	1	5.6	0.8	171	41	290	1946	1	0	0	82.42	1	2	1	0	134
966	73	2	1	2	1	2	2	24.74	0	1	1	7.8	0.8	235	72	391	1446	0	0	0	73.14	1	1	1	1	150
967	56	1	1	2	3	3	3	36.26	0	0	1	8.4	0.8	201	42	620	2925.5	0	0	0	99.86	0	0	1	0	140
968	49	1	3	2	1	2	2	24.77	0	0	1	10.6	0.7	146	49	298.5	1542	0	0	0	110.81	0	0	0	0	175
969	29	2	1	2	3	2	5	58.14	0	1	1	7.2	0.7	171	39	200.5	2055	1	0	0	117.08	0	1	0	0	161
970	52	1	3	2	3	2	5	25.74	0	1	1	4.4	0.8	106	21	140	1338	1	0	0	102.71	0	1	0	0	172
971	40	2	1	2	2	3	2	43	0	1	1	6.2	0.8	189	44	329.5	2644.5	0	0	0	92.22	0	0	0	0	167
972	64	2	2	1	2	2	2	32.15	0	1	1	6.5	1	151	66	152.5	773.5	0	1	0	68.95	1	2	1	1	140
973	66	1	2	3	1	2	3	31.13	0	1	1	8.5	1.6	182	53	296	2296.5	0	1	0	51.27	2	3	0	0	168
974	43	2	5	2	1	3	2	22.8	0	0	1	5.7	0.6	155	48	108.5	805.5	0	0	0	111.64	0	0	0	0	169
975	75	1	1	1	1	2	2	27.63	1	1	1	6.4	1.3	126	29	206.5	2388.5	0	1	1	53.37	2	4	1	0	33
976	49	1	2	1	1	3	3	29.9	1	1	1	6.2	0.8	263	62	314.5	3467.5	0	0	0	121.57	0	0	0	0	172
977	85	2	2	1	2	1	1	30.9	1	1	1	7.6	0.8	206	62	160.5	1062	0	1	1	77.92	1	3	1	1	47
978	46	1	1	3	3	1	3	42.67	0	1	1	5.6	0.8	161	36	214	2137	0	0	0	107.13	0	0	0	0	177
979	84	2	1	2	1	1	4	24.95	0	1	1	5.9	0.8	272	72	285.5	1668.5	1	1	0	67.7	1	3	1	0	44
980	68	2	2	3	2	1	2	33.45	0	1	1	6.5	0.7	199	61	169.5	695	0	0	1	103.18	0	1	0	0	159
981	54	2	1	1	2	1	3	28.19	0	0	1	6.1	0.8	227	61	212.5	1545	0	0	1	83.58	1	2	0	0	169
982	60	1	2	1	1	2	1	27.31	0	1	0	3.9	1.1	140	56	232.5	1826	0	0	0	84.12	1	1	0	0	161
983	78	1	1	2	3	2	3	33.03	1	1	1	6	1.1	98	43	275	1616	0	1	0	63.96	1	2	1	1	56
984	36	2	4	2	1	1	1	28.93	0	0	0	12.1	0.5	185	58	167.5	744	0	0	0	124.51	0	0	0	0	159
985	41	1	1	1	3	2	5	31.3	0	0	1	8.5	1.1	219	31	721.5	5799	1	0	0	82.94	1	2	0	0	159
986	73	1	2	1	3	3	1	31.6	1	1	1	7.2	1.3	190	61	295	2304.5	0	0	0	62.74	1	1	0	0	176
987	59	1	2	3	3	1	3	34.66	0	1	0	7.9	1.4	158	50	288	2227	0	1	0	63.29	1	2	0	0	156
988	64	2	2	1	2	1	2	49.36	0	1	1	7.7	0.6	233	59	356	2801.5	0	1	0	111.64	0	1	1	0	108
989	73	2	2	1	1	1	1	37.11	0	1	1	6.2	0.7	159	50	241.5	2178	0	0	0	99.62	0	0	1	1	175
990	59	2	1	1	2	1	1	44.89	0	0	1	5.9	0.8	82	42	212.5	1491.5	0	1	0	80.7	1	2	1	0	149
991	60	1	3	3	2	1	2	37.38	1	0	1	9	1.1	238	32	397	2802	0	0	0	72.58	1	1	1	0	100
992	64	1	2	2	3	2	2	32.34	1	1	1	9.1	0.9	133	42	198.5	1827	0	0	0	104.24	0	0	1	0	13
993	66	1	1	2	3	2	2	33.54	1	1	1	8.7	1.7	128	17	262	1867.5	0	1	0	41.11	2	3	1	1	92
994	66	2	3	2	1	3	5	26.44	0	1	1	6.6	0.5	171	70	415	2279.5	1	0	0	100.85	0	1	0	0	157
995	71	1	1	2	2	2	2	30.05	0	1	1	9.5	0.76	191	34	178	1419.5	0	0	0	91.79	0	0	0	0	146
996	64	1	3	3	1	2	5	33.64	0	1	0	7	0.7	158	43	342	2301.5	1	1	0	99.73	0	2	0	0	135
997	66	1	2	1	3	1	2	44.06	0	1	1	6.5	1.36	142	36	424	2810	0	1	1	62.4	1	3	0	0	140
998	61	2	3	2	1	1	1	31.21	0	1	1	6.1	0.62	194	37	313.5	1585.5	0	1	0	97.32	0	1	0	0	142
999	64	2	3	1	1	1	1	28.37	0	1	1	5.1	7.22	218	35	101	679.5	0	0	0	5.45	2	2	1	0	81
1000	70	1	1	3	1	2	1	36.27	0	1	1	6.3	1.02	158	48	109	780	0	1	0	74.12	1	2	1	0	142
1001	48	1	4	1	3	3	5	34.28	0	1	1	7.8	0.97	223	48	638	3255.5	1	0	0	91.93	0	1	0	0	141
1002	74	2	1	2	1	2	2	36.95	0	1	1	5.8	0.82	210	36	218	1737	0	0	0	70.49	1	1	1	0	126
1003	72	1	1	1	3	1	3	26.28	0	1	1	5.9	0.89	229	46	160	1602.5	0	0	0	85.42	1	1	0	0	137
1004	50	1	1	3	3	1	5	36.8	0	1	1	7.1	0.81	272	37	331.5	2562	1	0	0	103.63	0	1	0	0	149
1005	46	2	1	3	2	2	5	26.7	0	0	1	5.7	0.61	249	107	170.5	1114.5	1	0	0	108.72	0	1	0	0	149
1006	80	2	1	2	1	1	1	28.65	1	0	1	6.1	0.75	341	47	132.5	1352.5	0	0	0	75.28	1	1	1	0	32
1007	71	1	2	3	3	2	2	32.42	0	0	1	6.5	1.01	156	39	328.5	1909.5	0	0	0	86.33	1	1	0	0	133
1008	46	2	1	3	3	1	3	37.79	0	0	1	5.8	0.87	231	42	217	1226	0	1	1	79.89	1	3	0	0	148
1009	68	2	4	2	1	1	5	25.83	0	1	1	5.6	0.56	203	49	239	1428.5	1	0	1	95.81	0	2	0	0	148
1010	71	2	1	1	2	3	2	24.53	1	0	1	6.3	0.7	177	53	97.5	1038	0	0	1	87.17	1	2	1	1	51
1011	63	1	2	1	2	1	3	51.91	0	1	1	6.9	0.92	150	42	270	2325.5	0	1	0	102.23	0	1	0	0	148
1012	55	2	2	2	2	1	2	45.13	0	1	1	6.4	0.82	242	51	166.5	1987	0	0	0	93.36	0	0	0	0	133
1013	72	2	1	2	1	2	1	23.87	0	1	1	7.2	0.72	147	40	206.5	1038.5	0	0	0	83.66	1	1	0	0	145
1014	38	1	1	3	2	1	4	34	0	1	1	5.3	0.92	162	26	280.5	2876.5	1	0	0	105.14	0	1	0	0	149
1015	69	1	2	1	1	1	2	30.93	1	1	0	6.5	1.92	198	64	136	771.5	0	1	0	40.27	2	3	1	1	37
1016	73	2	1	2	2	1	1	40.45	0	1	1	6.8	0.82	121	45	232	816	0	1	0	70.99	1	2	0	0	138
1017	64	2	1	1	1	1	2	47.06	0	1	1	6.1	1.42	245	53	483.5	2447	0	1	0	38.93	2	3	1	1	143
1018	66	1	1	3	2	3	2	32.03	1	0	1	6.8	1.22	156	27	265	2828.5	0	0	1	61.4	1	2	0	0	151
1019	58	2	1	1	1	1	1	36.21	0	1	1	6.8	0.68	220	43	319	2346.5	0	1	0	96.42	0	1	0	0	157
1020	75	2	1	1	1	1	2	30.19	0	1	1	6.5	1	156	39	324.5	2213	0	1	1	55.07	2	4	1	0	116
1021	76	1	2	3	3	2	3	28.03	0	1	1	6.7	1.03	177	47	258.5	2071.5	0	1	1	81.4	1	3	0	0	153
1022	35	1	1	2	1	1	2	37.11	1	1	1	5.9	1	164	39	296.5	3224.5	0	0	0	97.08	0	0	0	0	139
1023	51	2	4	2	1	1	2	30.82	0	0	1	11.6	0.92	248	59	219.5	1075	0	0	0	72.09	1	1	0	0	134
1024	80	2	1	2	3	2	3	31.63	1	0	1	6.2	1.42	161	34	248	1651	0	0	0	34.79	2	2	1	0	46
1025	59	2	3	2	1	2	5	34.91	0	1	1	11.1	0.64	167	42	123	883	1	0	0	97.67	0	1	0	0	153
1026	70	2	1	3	2	2	3	38.48	1	1	1	6.3	0.79	149	61	274	1497.5	0	1	0	75.84	1	2	0	0	155
1027	55	2	3	2	1	1	1	33.64	0	1	1	6.8	0.52	192	44	316.5	1170.5	0	0	0	107.56	0	0	0	0	143
1028	65	2	2	2	2	2	3	32.26	0	1	1	6.5	0.85	175	42	206.5	1533	0	1	0	83.33	1	2	0	0	149
1029	46	1	1	3	2	1	3	30.45	0	0	1	7.7	0.68	147	36	465.5	3249	0	0	0	114.53	0	0	0	0	147
1030	66	1	2	1	2	3	2	19.93	1	1	1	6.6	1.62	127	52	522.5	2676.5	0	1	0	50.5	2	3	1	1	107
1031	71	1	1	2	3	3	3	32.71	1	1	1	5.5	1.02	152	40	302.5	2193.5	0	1	0	73.6	1	2	1	0	108
1032	66	1	3	1	1	2	5	27.24	0	1	1	7.5	0.75	204	38	433.5	2111.5	1	0	0	95.59	0	1	0	0	149
1033	52	1	3	3	2	1	5	33.05	0	1	1	4.8	0.82	236	25	586.5	3933.5	1	1	0	101.67	0	2	0	0	155
1034	51	1	4	1	3	1	1	34.4	0	1	1	7	0.86	165	38	235.5	798.5	0	0	0	100.4	0	0	0	0	137
1035	52	1	1	3	3	1	1	26.49	0	0	1	7	1.12	222	49	510	1883	0	0	0	75.12	1	1	0	0	155
1036	46	1	1	3	2	3	3	33.09	0	1	1	8.8	0.69	138	29	262.5	3175.5	0	0	0	113.84	0	0	0	0	148
1037	67	2	2	2	2	2	2	29.17	0	1	0	5.5	0.82	165	85	169	1355.5	0	0	0	85.82	1	1	0	0	134
1038	44	2	1	1	2	3	2	34.99	0	1	1	7.3	0.67	193	31	286.5	1816	0	1	1	106.9	0	2	0	0	158
1039	61	1	4	1	3	1	2	26.51	0	1	0	4.7	0.82	179	48	233	1068	0	0	0	95.44	0	0	0	0	152
1040	66	1	2	3	3	2	3	28.14	0	1	1	5.6	1.07	135	48	370	2618.5	0	0	0	83.39	1	1	0	0	152
1041	50	1	1	2	1	2	2	23.72	0	1	1	10.5	0.66	269	42	278	2321	0	0	0	112.73	0	0	1	0	90
1042	43	2	3	1	1	1	4	30.47	0	0	0	6.5	0.61	168	53	289	1660	1	0	1	111.03	0	2	0	0	136
1043	67	1	2	1	1	3	2	36.16	0	1	0	6.7	1	158	40	262	1598	0	0	0	89.86	1	1	0	0	133
1044	71	2	2	3	2	1	2	34.31	0	1	1	6.9	0.8	158	88	210	1047.5	0	1	0	85.97	1	2	0	0	141
1045	74	1	1	3	2	1	2	37.21	0	0	1	6.6	1.2	196	54	143	1351.5	0	1	1	59.21	2	4	0	0	135
1046	50	1	3	2	1	1	3	25.76	0	0	1	8.7	0.82	187	37	328	1672	0	0	0	103.11	0	0	0	0	137
1047	80	1	1	2	2	1	2	28.6	0	1	1	6.1	1.42	187	38	354	2043.5	0	0	1	46.31	2	3	1	0	86
1048	65	1	1	2	2	1	3	33.45	0	0	1	6.4	0.75	110	28	183.5	1166.5	0	0	0	96.26	0	0	0	0	145
1049	69	1	1	2	3	2	3	28.57	0	1	1	9.3	0.62	173	38	291.5	1973	0	0	0	101.21	0	0	0	0	146
1050	30	1	1	3	3	1	3	22.78	0	0	1	10.8	1.01	157	50	325.5	3233.5	0	0	0	99.35	0	0	0	0	137
1051	69	2	4	2	1	1	1	27.88	0	1	1	9.7	0.82	181	43	275	1516	0	0	0	73.01	1	1	0	0	139
1052	63	2	4	1	3	1	3	25.41	0	1	1	6.1	0.62	218	55	287.5	2169.5	0	0	0	95.96	0	0	0	0	150
1053	66	2	2	2	3	3	3	24.83	0	0	1	6.6	0.98	160	65	210	1181.5	0	0	0	69.67	1	1	0	0	146
1054	65	2	1	3	2	1	1	26.59	0	1	1	5.7	0.62	154	50	181.5	1174.5	0	1	0	94.63	0	1	1	0	74
1055	66	2	1	2	2	2	2	33.36	0	0	1	8	0.62	127	42	180	1685	0	0	0	93.96	0	0	0	0	133
1056	62	2	1	3	3	1	1	29.21	0	1	0	4.9	0.92	192	64	289	1466	0	1	1	66.73	1	3	0	0	140
1057	80	1	1	1	2	1	2	22.77	0	1	0	5.7	0.86	166	42	229.5	1628	0	0	1	81.9	1	2	1	1	45
1058	64	1	2	2	3	2	2	47.09	1	1	1	10.6	1.04	192	56	202	2342	0	1	0	87.53	1	2	0	0	152
1059	54	1	1	3	2	1	2	30.3	0	1	1	6.6	1	174	45	248	1105.5	0	1	0	84.95	1	2	0	0	155
1060	60	1	4	2	1	2	2	27.7	0	0	1	6.3	0.82	263	42	186.5	1475.5	0	0	0	96.11	0	0	0	0	144
1061	37	1	1	2	2	2	5	28.44	0	0	1	5.6	0.92	274	42	127.5	1474.5	1	0	0	105.88	0	1	0	0	146
1062	56	1	4	2	2	1	3	31.16	0	1	0	6.7	1.4	173	41	266	2259.5	0	0	0	55.77	2	2	1	0	115
1063	79	1	1	3	2	2	2	23.67	0	1	0	8.8	1.47	181	52	209	1491.5	0	0	0	44.73	2	2	1	0	62
1064	62	1	2	1	2	2	3	26.26	1	1	0	5.7	7.72	110	60	363.5	2377	0	0	1	7.87	2	3	1	0	3
1065	55	1	3	2	2	1	3	29.61	1	1	1	6.5	0.92	198	43	245	1836.5	0	1	0	93.3	0	1	0	0	140
1066	51	1	3	2	1	2	5	23.68	1	1	1	12	0.6	412	46	378	2789	1	0	0	116.41	0	1	1	0	46
1067	64	2	2	1	3	2	2	30.81	1	1	1	6.3	0.97	157	44	192.5	1119.5	0	0	0	71.54	1	1	0	0	153
1068	23	2	3	1	1	1	1	41.87	0	0	1	5.5	0.69	138	33	236.5	1480	0	0	0	122.7	0	0	0	0	153
1069	74	1	1	1	1	2	2	35.15	0	1	1	5.8	1.46	183	33	230	2156.5	0	1	1	46.71	2	4	0	0	147
1070	59	1	2	3	3	1	2	41.79	0	1	1	6.3	1.22	190	34	426	3440	0	1	0	74.74	1	2	0	0	140
1071	55	2	2	2	2	1	3	43.5	1	1	1	6.6	0.72	217	50	298.5	1901	0	0	0	109.26	0	0	0	0	151
1072	72	2	1	3	3	1	3	42.44	1	1	1	7	1.32	141	65	131	1624.5	0	0	1	40.2	2	3	1	0	127
1073	46	1	1	1	3	1	1	31.09	0	1	1	13	1.24	286	26	243	2426.5	0	0	0	69.28	1	1	0	0	134
1074	25	1	1	3	3	3	5	25.14	0	0	0	5.1	1.02	177	98	295.5	3078	1	0	0	101.68	0	1	0	0	139
1075	71	1	1	2	1	3	3	39.7	1	0	1	8	1.01	138	35	289	1773.5	0	1	0	74.49	1	2	1	0	29
1076	67	2	3	2	2	3	3	28.39	0	0	1	6	0.97	191	44	245.5	1153.5	0	1	0	60.43	1	2	1	0	104
1077	72	2	3	3	1	1	3	42.29	0	1	1	7.2	0.96	211	81	232	1718	0	1	0	59.08	2	3	0	0	134
1078	67	2	3	2	1	1	1	35.99	0	1	1	6.1	0.72	163	36	235	1237	0	1	0	86.65	1	2	0	0	154
1079	68	2	1	1	2	1	2	46.97	1	1	1	7.7	1.62	161	41	275	1293	0	1	0	32.28	2	3	1	0	7
1080	69	2	2	1	1	1	1	31.84	0	1	1	6.3	0.82	184	29	96.5	388	0	0	0	84.62	1	1	1	0	95
1081	59	1	1	2	3	3	2	42.61	1	1	1	5.9	0.72	218	35	217	1339	0	1	0	102.11	0	1	0	0	155
1082	80	1	1	2	3	2	3	34.74	1	1	1	6	1.52	132	34	468	2313	0	1	0	42.66	2	3	1	1	76
1083	36	1	4	1	1	1	1	27.95	0	0	1	5.6	0.9	196	46	265	1359.5	0	0	0	109.49	0	0	0	0	154
1084	54	1	1	1	2	1	3	34.62	1	1	1	8.5	0.85	147	33	378.5	2290	0	0	0	98.78	0	0	1	1	102
1085	60	2	3	1	1	1	2	36.06	0	1	1	6.4	0.42	197	43	163	1250.5	0	0	0	111.41	0	0	0	0	142
1086	49	2	2	1	3	2	4	42.05	0	1	1	7.1	0.62	231	43	326.5	2039	1	1	0	122.72	0	2	0	0	139
1087	75	2	1	2	1	1	1	33.2	0	1	1	7.6	0.65	187	39	233	1882	0	1	0	86.85	1	2	0	0	133
1088	78	1	2	1	1	2	1	38.48	1	1	1	5.2	1.7	156	51	280	1922	0	1	0	43.79	2	3	1	0	84
1089	65	2	1	3	2	1	4	21.93	0	1	1	6	1.02	209	45	274.5	2242.5	1	1	0	57.68	2	4	0	0	137
1090	50	2	5	1	1	1	1	27.28	0	0	1	12.1	0.42	268	42	177.5	875	0	0	0	119.51	0	0	0	0	139
1091	49	2	1	3	3	2	3	32.65	0	0	1	5.5	0.94	205	59	271.5	1858	0	0	0	71.23	1	1	0	0	146
1092	78	1	1	2	2	2	3	28.82	0	0	1	6.5	0.86	110	25	249.5	1334	0	0	1	83.06	1	2	1	0	89
1093	62	1	1	1	1	1	1	36.94	1	1	1	7	1.1	164	37	286.5	2117.5	0	1	0	71.57	1	2	1	1	36
1094	51	2	3	2	3	1	1	40.53	1	1	1	6.7	1.02	161	58	243	1135	0	1	0	63.64	1	2	0	0	143
1095	71	2	1	3	3	2	3	34.06	0	1	0	6.6	0.92	179	54	164	1360	0	0	1	62.64	1	2	0	0	142
1096	51	1	3	3	2	2	2	26.13	0	1	1	7	1.05	177	47	270.5	1245	0	0	0	81.79	1	1	0	0	149
1097	65	2	2	2	1	2	2	38.88	1	1	1	8	0.92	205	44	121	652.5	0	1	0	75.73	1	2	0	0	138
1098	25	1	3	1	1	2	5	36.12	0	0	1	9.9	0.71	204	46	396	3054.5	1	0	0	130.4	0	1	0	0	152
1099	53	1	1	3	1	3	2	25.65	0	0	1	6.6	0.85	159	42	364	2075.5	0	0	0	99.48	0	0	0	0	138
1100	63	2	2	3	2	3	2	30.75	0	0	1	6.3	0.72	158	48	285	1256.5	0	0	0	103.29	0	0	0	0	138
1101	63	1	2	3	3	1	3	36.77	0	1	1	6.4	1.22	211	42	135	1470	0	1	0	72.67	1	2	1	0	139
1102	47	2	3	2	1	1	5	21.3	0	0	1	7.7	0.62	205	63	359	2286.5	1	0	0	107.38	0	1	0	0	148
1103	41	1	1	3	3	1	3	32.93	0	0	1	6.7	0.92	166	38	292.5	1425.5	0	0	0	102.94	0	0	0	0	133
1104	80	1	1	2	2	1	3	25	1	1	1	6.7	1.18	159	52	214.5	2024	0	1	0	57.93	2	3	1	0	128
1105	60	1	1	2	1	1	2	30.22	0	1	1	12.1	1.67	147	32	265	2029.5	0	0	1	43.81	2	3	1	0	98
1106	80	2	3	2	1	1	3	19.5	0	0	0	5.8	0.91	183	58	155.5	690.5	0	1	0	59.59	2	3	1	0	1
1107	56	2	2	2	3	1	2	64.8	0	1	1	6.6	0.92	252	40	179	1210	0	1	0	80.67	1	2	0	0	145
1108	62	2	3	1	1	1	3	32.22	0	1	1	6.5	1.02	252	57	142	913	0	0	0	58.9	2	2	0	0	154
1109	68	1	1	3	3	1	3	27.28	0	0	1	5.6	1.02	163	41	259.5	1580	0	0	0	75.17	1	1	0	0	134
1110	70	1	1	2	1	2	2	27.53	0	0	1	9.6	0.95	174	32	321	2066.5	0	0	0	80.78	1	1	1	0	117
1111	62	1	4	1	1	2	2	34.02	0	0	1	5.8	0.72	199	31	139.5	1559	0	0	0	99.98	0	0	0	0	144
1112	24	1	1	1	3	3	5	37.25	0	1	1	5.5	0.82	158	32	311.5	4092.5	1	0	0	123.77	0	1	0	0	132
1113	50	1	2	3	2	3	5	26.73	0	0	1	6.4	0.92	214	61	259	3046	1	0	0	112	0	1	0	0	139
1114	78	1	3	1	1	2	3	30.78	0	1	1	6.6	0.82	171	62	146	1252	0	1	0	84.7	1	2	0	0	143
1115	67	1	1	2	3	2	4	32.72	0	1	1	5.8	0.74	181	35	328	1889	1	1	0	95.45	0	2	1	0	36
1116	28	2	1	3	3	1	3	43.97	0	0	1	7.3	0.55	198	51	347	1604	0	0	0	127.64	0	0	0	0	156
1117	71	1	5	3	2	2	2	24.9	0	0	1	9.5	0.74	161	49	489.5	2542	0	0	0	92.8	0	0	1	0	27
1118	54	2	1	3	3	2	3	37.15	0	1	1	6.6	0.72	192	31	248	2362.5	0	1	0	94.94	0	1	0	0	132
1119	39	1	2	3	3	1	3	39.16	1	1	1	5.6	0.92	142	41	681	3870.5	0	0	0	121	0	0	0	0	138
1120	66	1	3	3	3	1	3	32.46	1	1	1	6.7	1.14	163	28	360	1706	0	1	0	66.64	1	2	1	0	41
1121	53	2	3	1	1	1	1	31.6	0	1	1	11.6	0.52	198	48	311.5	1771.5	0	0	1	109.08	0	1	0	0	142
1122	62	1	2	3	3	2	1	30.14	1	1	1	6.5	5.56	250	56	197	1248.5	0	0	1	11.7	2	3	1	0	48
1123	45	2	2	2	1	1	1	30.23	0	1	1	6.9	0.62	239	78	176	1022.5	0	0	0	126.21	0	0	0	0	138
1124	66	2	3	2	1	1	1	32	0	1	1	6.3	0.72	151	52	181	1149.5	0	1	0	87.26	1	2	1	0	97
1125	80	2	2	1	1	2	1	21.21	1	1	1	6.3	0.72	180	75	242.5	1394	0	0	0	91.66	0	0	1	0	19
1126	72	2	1	1	1	2	1	39.45	0	1	1	7.6	0.9	175	52	183	1330.5	0	1	0	63.88	1	2	1	0	106
1127	63	1	3	2	1	1	3	25.77	0	0	1	6.4	0.93	202	33	344.5	1958	0	0	0	87.06	1	1	0	0	146
1128	52	1	1	3	2	1	4	34.21	0	1	1	9.5	0.93	155	49	310	2051.5	1	0	1	94.05	0	2	0	0	150
1129	50	1	3	1	1	3	1	26.73	0	0	1	13.1	0.52	223	47	446.5	2208.5	0	0	0	124.34	0	0	0	0	136
1130	80	2	2	2	1	2	4	29.12	0	1	1	6.7	0.69	243	97	186	1151.5	1	1	0	95.29	0	2	1	1	137
1131	61	2	2	1	1	3	5	25.67	0	0	1	6.7	0.69	306	49	191	2281	1	0	0	108.9	0	1	0	0	140
1132	56	2	2	3	2	3	3	34.07	1	1	1	9.5	0.72	207	46	123.5	874	0	0	0	108.5	0	0	0	0	144
1133	67	1	3	2	3	3	5	30.95	0	1	1	5.9	0.92	148	43	484	2857.5	1	1	0	85.76	1	3	0	0	155
1134	69	1	2	2	1	2	4	31.31	0	1	1	6.4	1.02	208	108	193.5	1479.5	1	0	0	86.51	1	2	0	0	134
1135	69	1	1	3	3	2	3	24.15	1	1	0	6	1.07	138	58	307	1409.5	0	1	0	70.45	1	2	0	0	149
1136	50	1	1	2	2	3	3	34.98	1	1	1	8.8	1.02	255	22	150	1274	0	0	1	85.3	1	2	0	0	132
1137	47	2	2	2	2	2	3	50.82	0	0	1	5.2	0.92	182	46	215.5	2290	0	0	0	85.93	1	1	0	0	132
1138	51	1	3	2	3	2	5	43.72	0	1	1	6.8	0.72	196	41	441.5	2924.5	1	0	0	108.01	0	1	0	0	145
1139	56	2	2	2	1	3	5	26.88	0	1	1	6.4	0.82	233	36	115.5	1000	1	0	0	92.71	0	1	0	0	134
1140	53	1	2	3	1	1	2	37.79	0	1	0	9.9	0.63	163	43	301	3377.5	0	0	0	130.4	0	0	0	0	153
1141	80	2	1	2	2	2	3	29.83	0	1	1	6.7	0.77	172	33	218.5	1227.5	0	0	0	72.92	1	1	0	0	149
1142	54	1	1	3	3	1	3	25.56	0	1	1	5.7	1.02	245	54	397.5	4519.5	0	0	0	82.94	1	1	0	0	146
1143	67	1	3	2	1	1	5	26.38	0	1	1	5.8	0.92	221	35	387.5	1742.5	1	0	0	85.76	1	2	0	0	134
1144	47	2	2	1	1	1	3	29.12	0	1	1	5.5	1.43	126	35	259	2081.5	0	1	0	50.42	2	3	1	0	47
1145	50	1	1	3	3	1	3	38.22	0	1	1	6.2	0.78	170	40	257	2332.5	0	0	0	105.25	0	0	0	0	149
1146	61	1	2	2	1	2	3	45.66	1	1	1	5.8	1.58	168	35	287.5	2953.5	0	1	0	53.91	2	3	1	0	102
1147	64	1	2	3	3	3	3	41.02	0	1	1	7.4	1.05	153	43	211	2076	0	1	0	86.52	1	2	0	0	141
1148	76	2	2	2	3	1	2	30.46	1	1	1	5.3	1.77	139	39	192	1050	0	0	0	31.78	2	2	1	1	27
1149	36	2	3	1	1	1	1	46.62	0	0	1	6.3	0.72	204	53	198.5	1601	0	0	0	107.73	0	0	0	0	137
1150	80	1	1	3	3	1	2	29.36	0	1	1	6.8	1.72	124	59	238	1406	0	1	0	36.74	2	3	1	0	51
1151	80	2	1	2	1	1	1	30.43	1	1	1	6.5	1.8	227	45	172	907	0	1	1	26.12	2	4	0	0	137
1152	62	2	3	1	1	1	1	29.92	0	0	1	8.1	0.93	288	59	264.5	1522.5	0	0	0	65.86	1	1	0	0	148
1153	58	2	1	1	2	3	2	26.94	0	1	1	5.9	0.57	158	42	219.5	1980.5	0	1	0	102.18	0	1	1	0	124
1154	50	2	3	3	3	1	1	35.58	0	0	1	5.7	0.62	170	47	476	1593	0	0	1	105.14	0	1	0	0	134
1155	75	1	1	3	3	2	3	30.33	0	0	1	6.7	1.02	164	44	403	2035	0	0	0	71.56	1	1	1	1	90
1156	80	1	1	2	1	1	1	26.2	1	1	1	5.9	1.17	154	35	387.5	2578	0	1	0	58.53	2	3	1	0	27
1157	73	1	1	3	3	1	3	27.56	1	1	1	6.2	1.21	132	47	417	2688	0	0	0	59.03	2	2	0	0	149
1158	77	2	1	2	3	2	2	36	1	1	1	7.6	0.62	127	45	301	1836.5	0	1	0	86.98	1	2	1	1	73
1159	49	2	1	3	3	3	2	31.01	0	1	1	5.8	0.87	198	31	204.5	1442.5	0	1	0	78.22	1	2	0	0	156
1160	49	1	2	2	1	2	2	28.87	1	1	1	7.2	1.11	203	49	174.5	1383	0	0	0	89.89	1	1	0	0	148
1161	52	1	2	3	3	1	4	24.22	0	1	0	6.5	1.15	158	44	408	3036	1	1	0	84.33	1	3	0	0	137
1162	62	1	4	2	3	1	2	30.19	0	0	1	8.7	0.84	242	52	354	2393.5	0	0	0	93.84	0	0	0	0	142
1163	65	2	3	1	1	2	3	33.47	0	1	1	6.6	0.52	223	53	311	1694.5	0	1	0	100.26	0	1	0	0	155
1164	52	2	2	1	1	1	2	50.47	0	1	1	9.9	0.72	183	44	160	1217.5	0	1	1	111.59	0	2	0	0	133
1165	77	1	4	2	1	2	3	29.09	0	1	1	6.3	1.12	146	36	249.5	1614	0	1	0	63.02	1	2	1	1	72
1166	79	1	1	1	1	2	3	33.46	0	0	1	6	1.32	120	33	282	1953	0	0	0	50.95	2	2	1	0	93
1167	65	2	1	2	2	2	1	23.18	0	0	0	5.7	1.22	193	68	332.5	1834.5	0	0	0	46.45	2	2	0	0	148
1168	63	1	1	1	2	1	4	27.14	0	0	1	5.7	0.82	179	40	170	1842	1	0	0	94.11	0	1	0	0	151
1169	50	2	2	2	2	2	2	28.86	0	1	1	9.8	0.7	225	48	311.5	2343	0	0	0	117.09	0	0	1	0	26
1170	45	2	2	2	3	1	2	39.41	0	1	1	9.1	5.32	241	40	149.5	1075.5	0	0	0	10.44	2	2	1	1	38
1171	70	1	1	1	1	1	3	25.44	0	1	1	6.1	0.78	152	46	280.5	1615.5	0	0	0	91.46	0	0	1	0	16
1172	68	1	2	2	1	2	2	43.69	0	1	1	8.7	0.92	154	58	265	1651	0	0	1	98.7	0	1	0	0	145
1173	67	1	3	1	1	1	2	28.61	1	0	1	6.9	0.72	142	33	471.5	2825.5	0	0	0	96.53	0	0	1	0	123
1174	47	2	1	2	1	3	2	24.9	0	0	1	7.1	0.62	154	57	358.5	1720	0	0	0	107.38	0	0	0	0	150
1175	70	1	1	2	2	1	3	31.12	1	1	1	5.9	1.19	203	41	225.5	2139	0	1	0	61.52	1	2	0	0	139
1176	52	2	5	3	3	1	1	24.92	0	0	1	6.2	0.68	121	46	319	1693	0	0	0	100.57	0	0	0	0	135
1177	80	2	1	2	1	1	2	30.54	0	1	1	7.8	1.82	161	56	152	1205.5	0	1	0	25.78	2	3	1	0	139
1178	72	2	3	2	1	1	1	33.93	0	1	1	7.7	0.9	165	56	436	2777.5	0	0	0	63.88	1	1	0	0	137
1179	57	2	4	1	1	1	2	52.59	0	0	0	5.8	0.62	152	61	180	1062	0	0	0	100.1	0	0	0	0	144
1180	77	1	3	1	1	2	2	31.56	0	0	1	5.6	0.82	197	62	294	2084.5	0	1	1	85.3	1	3	0	0	146
1181	60	2	3	2	2	1	3	31.47	0	1	0	7.9	0.89	191	61	189	1624	0	0	0	70.44	1	1	0	0	135
1182	80	2	1	2	1	1	1	22.17	1	1	1	8.7	1.12	213	33	387.5	1769	0	1	0	46.36	2	3	1	1	13
1183	71	2	4	1	3	1	1	35.59	0	1	1	5.6	0.93	247	42	240.5	1173	0	1	0	61.83	1	2	1	1	110
1184	51	2	4	2	3	1	4	26.19	0	1	1	13.2	0.52	218	43	327.5	2195.5	1	0	0	110.62	0	1	0	0	146
1185	76	2	3	2	3	1	2	29.91	0	1	1	8.1	0.72	160	43	216.5	1340	0	0	0	81.34	1	1	1	0	117
1186	49	1	1	3	1	2	2	66.16	0	1	1	5.8	0.92	166	34	435	3884.5	0	1	0	97.32	0	1	0	0	138
1187	71	2	2	2	1	1	2	21.89	0	1	1	6.7	0.96	181	74	121	522	0	0	0	68.96	1	1	0	0	141
1188	69	1	4	1	1	1	2	38.94	0	0	1	6.6	0.82	162	38	304	1951.5	0	0	0	90.23	0	0	1	0	100
1189	53	2	2	3	3	2	5	24.11	0	0	1	7.6	0.62	187	36	234.5	1502.5	1	0	0	119.32	0	1	0	0	133
1190	57	1	3	1	1	2	3	35.33	0	1	1	7.2	0.92	199	37	319.5	2159.5	0	0	1	92	0	1	0	0	149
1191	72	2	1	2	2	1	4	25.04	0	1	0	6.3	0.62	187	71	290.5	2095	1	0	0	90.09	0	1	0	0	150
1192	65	1	3	2	1	2	3	27.46	0	0	1	5	0.92	194	33	283.5	1854	0	0	0	86.97	1	1	0	0	137
1193	57	1	4	2	1	2	5	28.73	1	1	1	7.6	0.98	114	35	221	1149.5	1	0	0	85.23	1	2	1	0	100
1194	77	2	4	2	3	2	2	31.84	0	1	1	7.3	0.79	195	62	185	1068	0	1	0	72.2	1	2	1	0	134
1195	45	1	1	2	2	1	2	39.99	0	0	1	6.3	0.82	165	39	288	2462	0	0	0	106.8	0	0	0	0	147
1196	62	1	2	1	3	3	2	21.99	0	1	1	8.4	1.8	256	41	108	948.5	0	0	0	45.73	2	2	1	0	91
1197	76	1	1	1	1	2	2	39.19	1	0	1	6.9	1.22	131	40	205.5	1417.5	0	0	0	57.23	2	2	0	0	139
1198	39	2	1	1	3	3	5	23.02	1	0	1	5.4	0.57	308	35	204.5	1041.5	1	0	0	116.77	0	1	0	0	134
1199	73	2	1	2	2	1	3	33.43	0	1	1	7.2	0.97	171	70	404	1793	0	1	0	57.94	2	3	0	0	149
1200	57	2	4	2	2	1	1	29.96	0	1	1	5.5	0.99	126	45	268	1254	0	1	0	63.25	1	2	0	0	151
1201	66	1	4	3	3	2	3	22.24	1	1	0	6.5	1.32	124	47	348	3338.5	0	0	1	55.82	2	3	1	0	20
1202	78	2	1	2	3	2	3	18.87	0	1	1	5.2	1.62	194	54	187	890	0	1	0	30.09	2	3	1	0	42
1203	56	2	1	3	3	1	3	33.49	0	1	1	6.2	0.82	172	53	271	2231.5	0	1	0	79.99	1	2	0	0	133
1204	53	1	1	3	3	3	4	34.69	0	1	1	6.7	0.91	218	48	445.5	2074.5	1	0	0	95.88	0	1	0	0	149
1205	65	2	2	2	1	3	4	21.44	0	1	1	7.7	0.75	191	51	249	1578.5	1	0	0	96.95	0	1	0	0	152
1206	47	2	4	2	1	3	5	39.62	0	1	1	5.7	0.82	278	52	255	1422.5	1	0	1	85.21	1	3	0	0	144
1207	66	1	1	2	2	2	2	29.39	1	0	1	7.1	1.02	139	38	365.5	2070	0	1	0	76.23	1	2	0	0	152
1208	29	1	1	2	3	3	5	25.71	0	0	1	7	0.82	166	46	221.5	1723.5	1	0	0	119.5	0	1	0	0	134
1209	43	1	1	3	3	1	4	29.65	0	1	1	5.4	1.39	179	34	506	3358.5	1	0	0	61.63	1	2	0	0	149
1210	75	1	1	3	3	3	2	33.2	0	0	0	6.3	1.05	163	47	290	1619	0	0	0	69.1	1	1	0	0	140
1211	73	2	4	1	3	1	3	26.46	0	1	1	6.8	0.72	205	56	227	1304.5	0	1	1	83.08	1	3	0	0	150
1212	65	2	3	2	1	2	2	37.85	0	1	1	6	1.54	143	56	189	1150.5	0	1	0	35.05	2	3	0	0	153
1213	62	1	1	3	3	2	2	31.37	0	0	1	8.7	0.88	202	23	509.5	2361.5	0	0	0	92.06	0	0	0	0	134
1214	61	1	1	3	3	1	3	32.31	1	1	1	9.4	0.8	175	48	399.5	2639	0	0	0	96.42	0	0	0	0	155
1215	61	1	3	1	1	1	2	34.93	0	0	1	10.2	1.05	274	37	200	1990.5	0	0	0	76.24	1	1	0	0	149
1216	64	1	3	1	1	2	2	30.52	1	1	1	7.4	1	170	39	216	1217.5	0	1	1	79.19	1	3	1	0	68
1217	35	2	1	1	3	1	1	39.74	0	0	1	5.6	0.92	182	33	229.5	1629.5	0	1	0	80.67	1	2	0	0	151
1218	53	1	1	2	2	3	5	26.13	0	1	0	6.8	0.74	197	85	418.5	3328.5	1	0	1	105.31	0	2	1	1	43
1219	59	1	2	1	2	1	5	26.09	1	1	1	6.6	0.89	257	73	286.5	1884.5	1	1	0	108.47	0	2	1	0	59
1220	80	2	1	1	2	1	1	22.53	0	1	0	6	0.92	141	50	191.5	1121	0	1	0	58.8	2	3	1	1	99
1221	60	1	1	3	3	1	2	27.49	0	0	1	9.3	0.92	126	54	286.5	3211.5	0	0	0	90.08	0	0	0	0	147
1222	80	1	3	2	1	1	2	27.9	0	0	1	6.7	0.99	238	71	387	2315.5	0	0	1	71.63	1	2	0	0	153
1223	80	1	1	2	1	2	3	29.6	0	1	1	5.4	2.66	156	47	178	1390.5	0	1	1	21.68	2	4	1	0	48
1224	65	2	2	1	1	2	2	46.13	0	1	1	9.2	1.32	215	54	98	1311	0	0	0	48.94	2	2	1	0	69
1225	80	1	1	2	3	2	3	29.57	1	1	0	6.1	1.32	190	40	216.5	1827	0	0	0	50.59	2	2	1	0	84
1226	76	2	4	1	1	1	2	26.55	0	1	1	7.4	0.82	202	37	136.5	1031	0	1	0	69.51	1	2	1	0	12
1227	58	1	1	3	3	2	3	31.38	1	1	1	6.3	1.02	198	54	402.5	2651	0	1	0	80.64	1	2	0	0	133
1228	33	1	1	2	2	1	1	24.12	0	1	1	8.5	0.74	170	42	285.5	2503.5	0	1	0	121.19	0	1	0	0	133
1229	52	1	4	2	2	1	3	29.38	0	0	1	8.6	0.72	124	57	288	1369.5	0	0	0	107.25	0	0	0	0	150
1230	59	2	4	3	1	1	4	29.5	0	1	1	8.2	0.52	180	77	248	1210	1	0	0	104.58	0	1	0	0	144
1231	67	2	1	2	1	1	2	37.92	1	1	1	5.7	0.85	215	44	147.5	1733.5	0	1	1	70.9	1	3	0	0	134
1232	66	1	2	2	1	3	3	29.82	1	1	1	7.1	0.97	216	40	387	3319.5	0	1	0	93.89	0	1	1	0	116
1233	75	2	5	1	1	1	1	30.42	1	1	1	9.8	1.91	113	43	488	2333.5	0	1	0	25.18	2	3	1	0	63
1234	59	1	1	1	2	3	2	22	0	0	1	6.5	1.02	198	29	250	2421	0	0	1	80.08	1	2	1	0	122
1235	47	1	1	1	1	2	2	50.46	1	1	1	8.1	1.11	170	37	152.5	1312.5	0	1	1	78.65	1	3	1	1	64
1236	50	1	2	3	1	1	5	31.97	0	1	1	9.3	0.76	204	56	133.5	1238	1	0	0	123.29	0	1	0	0	153
1237	71	2	2	1	1	2	2	46.01	0	1	1	10.8	0.66	242	56	108	632	0	0	0	103	0	0	0	0	154
1238	50	2	1	1	3	3	2	29.23	0	1	1	7.2	0.83	207	26	152	1289	0	0	0	82.22	1	1	0	0	139
1239	26	2	2	2	3	1	5	47.77	0	0	1	6	0.64	189	33	148	1860	1	0	0	142.74	0	1	0	0	153
1240	56	2	1	2	3	1	1	48.94	0	1	1	6.2	0.68	176	39	156	1397.5	0	0	1	97.78	0	1	0	0	139
1241	80	2	4	1	2	1	1	17.8	0	1	1	4.6	0.72	174	43	200.5	938.5	0	1	1	79.09	1	3	1	0	136
1242	49	1	2	2	3	1	1	35.51	0	1	1	5.6	1.27	158	32	328.5	2752.5	0	0	0	76.38	1	1	0	0	154
1243	60	2	1	1	1	1	2	30.39	1	1	1	7.5	0.92	192	29	188	1038.5	0	1	0	67.67	1	2	1	0	16
1244	52	2	1	3	2	1	4	35.89	0	0	1	5.9	0.82	240	55	356	2443	1	0	0	82.27	1	2	0	0	150
1245	67	1	1	1	1	2	2	31.5	0	1	1	6.3	1.7	133	31	258.5	2285	0	1	1	40.82	2	4	1	0	130
1246	61	1	1	3	3	1	1	34.08	0	1	1	6.8	0.62	112	32	530	4131.5	0	1	0	107.06	0	1	0	0	147
1247	45	2	2	2	3	1	1	29.62	0	1	0	6.1	0.76	171	52	140	1555.5	0	0	0	109.8	0	0	0	0	154
1248	79	1	3	3	3	2	5	28.17	1	1	1	6.4	1.12	120	51	176	1050	1	1	0	62.14	1	3	1	0	130
1249	66	1	1	2	2	1	1	26.3	1	1	1	6.5	1.22	166	42	302	2396	0	1	0	61.4	1	2	1	0	73
1250	51	2	2	2	1	1	3	33.72	0	1	1	14.6	0.62	306	59	161.5	1432	0	0	0	121	0	0	0	0	145
1251	64	2	4	2	1	1	3	27.15	0	1	1	6.9	0.64	237	46	306	2174	0	0	1	94.3	0	1	0	0	134
1252	69	1	1	3	3	2	3	30.06	0	1	1	5.1	1.32	202	35	385	2223	0	0	0	54.65	2	2	0	0	151
1253	60	2	2	3	3	2	2	36.98	0	1	1	6.8	1.06	237	44	178.5	1727	0	0	0	66.09	1	1	0	0	136
1254	61	2	2	1	1	1	2	35.79	1	1	1	7.6	1.62	188	58	186	1261	0	1	1	39.3	2	4	1	0	102
1255	68	1	2	2	1	1	2	34.54	0	1	1	6.2	1.21	176	69	231	2124.5	0	1	0	70.87	1	2	0	0	153
1256	51	2	1	2	2	2	4	36.6	0	0	1	6.2	0.72	200	51	278.5	2554.5	1	0	0	96.96	0	1	0	0	146
1257	42	1	3	3	1	3	2	21.44	0	0	0	5.7	0.92	185	47	196	1185	0	0	0	102.22	0	0	0	0	145
1258	61	1	2	2	3	2	3	41.3	1	1	1	9.9	3.72	137	32	272	2187	0	1	0	19.15	2	3	1	1	40
1259	69	1	1	3	3	1	3	28.93	0	0	1	5.9	0.93	222	48	363.5	2032.5	0	0	0	83.46	1	1	1	1	27
1260	42	2	3	1	1	2	2	35.05	0	0	1	7.9	0.62	189	61	202	1251.5	0	0	0	111.22	0	0	0	0	141
1261	69	1	1	3	3	2	3	34.08	1	1	1	6.3	0.72	138	41	197.5	954.5	0	1	0	95.18	0	1	0	0	134
1262	62	2	3	2	1	1	3	29.57	1	1	1	8	0.62	156	45	171.5	1024.5	0	1	0	96.64	0	1	0	0	147
1263	68	1	2	2	1	2	2	35.34	0	1	1	6.5	0.82	171	45	129	1433	0	1	1	105.31	0	2	1	0	95
1264	51	2	3	3	1	1	1	40.25	0	0	1	5.6	0.52	178	41	303.5	1665.5	0	0	0	110.62	0	0	0	0	142
1265	80	2	1	2	3	2	4	31.84	0	0	0	6.1	1.02	152	64	234.5	1797	1	1	0	51.91	2	4	1	1	23
1266	47	2	1	1	3	2	3	61.7	1	1	1	9.1	0.73	233	33	211	1853	0	1	1	98.07	0	2	0	0	148
1267	60	1	1	3	3	1	3	40.3	0	1	1	5.3	0.82	186	40	259.5	2733.5	0	0	0	96.11	0	0	0	0	143
1268	27	1	2	2	3	1	3	38.58	0	0	1	6.5	1.04	213	33	281	3247	0	0	0	113.51	0	0	0	0	136
1269	75	2	2	2	1	2	2	38.73	0	1	1	5.9	0.82	169	56	495	2118.5	0	1	0	81.13	1	2	1	0	13
1270	80	2	1	2	1	1	2	28.24	0	1	1	5.8	1.12	186	42	389.5	1982	0	0	0	46.36	2	2	1	1	65
1271	49	2	1	1	3	3	2	42.85	0	1	1	8.4	2.42	155	55	225.5	1458	0	1	0	22.71	2	3	1	1	32
1272	75	2	1	2	2	1	1	33.46	0	1	1	7.9	1.11	239	46	366.5	2538	0	1	1	48.54	2	4	0	0	137
1273	51	1	1	3	3	3	5	38.7	0	0	1	7.9	1.32	262	28	455.5	3704.5	1	0	0	62.02	1	2	0	0	149
1274	69	1	1	1	2	2	2	27.55	0	1	1	5.6	0.9	116	27	302	1645	0	1	0	86.84	1	2	1	0	92
1275	56	1	4	1	1	2	5	43.02	0	0	1	6.5	1.12	163	34	137	563	1	1	0	73.04	1	3	0	0	138
1276	35	2	4	1	1	3	2	24.26	0	0	0	5.5	0.52	188	66	127	444.5	0	0	0	123.78	0	0	0	0	145
1277	78	1	1	2	1	1	2	26.06	1	1	1	8.9	1.2	164	43	160	1502	0	1	1	57.57	2	4	1	0	80
1278	78	1	3	1	1	2	3	32.21	1	1	1	6.9	1.34	170	31	106	854	0	1	0	50.38	2	3	1	0	104
1279	50	2	2	3	3	3	4	34.69	0	1	1	6.7	0.76	234	45	289.5	2347.5	1	0	0	106.01	0	1	0	0	153
1280	55	2	2	2	3	2	2	52.91	1	1	1	7.4	1.02	141	30	184.5	1410.5	0	1	0	71.71	1	2	1	0	38
1281	59	2	1	3	2	2	3	39.24	0	0	1	6.5	0.88	231	54	298.5	1958	0	0	1	71.91	1	2	0	0	156
1282	79	1	1	2	1	2	2	43.9	0	1	1	6.2	1.59	133	45	171.5	1475	0	1	1	40.68	2	4	1	1	50
1283	80	1	2	2	3	2	3	24.27	1	1	1	6.7	1.72	238	73	351.5	1913	0	1	0	42.58	2	3	1	0	40
1284	76	1	4	2	2	1	3	28.38	1	1	1	6.7	0.62	222	56	273.5	1939.5	0	1	0	96.36	0	1	1	0	37
1285	76	1	1	1	2	1	1	25.91	0	1	0	7.6	0.84	199	65	354	2010	0	0	0	85.05	1	1	0	0	134
1286	73	1	1	1	3	1	3	27.86	0	1	1	6.5	1.13	163	32	295	2078.5	0	0	0	64.12	1	1	0	0	148
1287	46	2	2	1	3	1	1	33.57	0	1	0	9.1	0.82	183	78	78.5	694	0	0	0	99.46	0	0	1	0	115
1288	65	1	1	3	2	2	2	33.64	0	1	1	7.6	0.95	183	33	353	2362	0	0	1	83.66	1	2	0	0	134
1289	46	2	3	2	1	2	2	30.03	0	1	1	7.7	0.45	273	50	180	922	0	0	0	120.16	0	0	0	0	134
1290	72	2	1	1	2	2	4	22.12	0	1	1	4.8	0.78	158	48	248.5	1596.5	1	1	0	75.94	1	3	0	0	140
1291	55	1	4	2	1	2	2	34.93	1	1	0	6.2	1.3	161	40	309	1708.5	0	0	0	61.43	1	1	1	0	90
1292	44	2	4	1	2	2	1	28.65	1	1	1	10.9	0.55	228	44	159	1307	0	0	1	114.08	0	1	0	0	137
1293	69	1	2	2	1	2	4	35.87	0	1	1	6.5	1.02	255	46	185.5	1503.5	1	0	0	86.51	1	2	0	0	132
1294	73	1	2	2	3	1	1	25.77	1	1	1	8.1	1.23	168	48	165.5	1554.5	0	1	0	67.08	1	2	0	0	136
1295	43	2	1	2	3	2	4	35.22	0	1	1	8.6	0.7	171	32	418	3463	1	0	1	106.12	0	2	0	0	147
1296	65	1	1	1	3	2	4	37.43	1	1	1	9.2	1.27	279	42	144	958	1	0	0	58.9	2	3	0	0	136
1297	57	1	2	3	3	2	3	33.31	1	1	1	8.1	1.22	204	31	129	1290.5	0	1	0	75.8	1	2	0	0	133
1298	34	1	2	2	1	1	2	36.56	0	0	0	6.7	1.3	186	41	148.5	1830.5	0	0	1	82.51	1	2	0	0	155
1299	67	1	1	2	1	2	2	24.29	1	1	1	7.8	1.68	143	47	179	1369	0	1	0	41.41	2	3	0	0	140
1300	55	2	2	1	3	1	2	48.04	0	1	1	11.1	1.42	298	47	212.5	1216.5	0	1	0	48.07	2	3	1	0	17
1301	80	1	1	2	2	2	2	20.22	0	1	1	6.3	1.62	143	36	255.5	1782	0	1	0	39.49	2	3	1	1	24
1302	49	1	2	3	3	1	4	35.5	0	1	1	7.5	1.48	237	55	629	2818	0	1	0	63.48	1	2	0	0	141
1303	54	1	3	2	1	1	3	25.95	0	0	1	9.5	1.12	224	44	258.5	1093	0	0	0	74.07	1	1	0	0	142
1304	49	1	2	1	1	3	5	26.51	1	1	1	15.2	0.92	201	85	374	3600	1	1	0	112.79	0	2	0	0	148
1305	67	1	1	3	3	2	3	35.26	0	1	1	6.5	0.82	157	41	332.5	2068	0	0	0	91.5	0	0	0	0	134
1306	73	1	1	2	1	2	4	31.41	0	1	1	6.8	1.02	200	35	279.5	1859.5	1	0	0	72.58	1	2	1	0	93
1307	49	2	1	2	1	3	4	19.6	0	0	0	6.2	0.72	107	60	183.5	1567	1	0	0	98.33	0	1	0	0	146
1308	67	2	3	1	1	1	1	26.72	0	1	0	12.3	1.11	166	62	184.5	915	0	0	0	51.34	2	2	0	0	149
1309	60	1	1	3	3	2	3	29.92	0	1	1	11.6	0.92	196	67	292	2320	0	0	0	90.08	0	0	0	0	143
1310	55	2	2	2	1	1	1	34.36	0	1	1	7.2	0.68	221	77	185.5	1257.5	0	0	0	114.13	0	0	0	0	134
1311	63	2	3	1	1	1	1	36.57	0	0	1	6.7	0.52	206	54	271	1045.5	0	0	0	101.68	0	0	0	0	143
1312	52	2	1	3	3	3	4	25.96	0	1	1	5.8	0.62	225	70	468	1800	1	0	0	103.67	0	1	0	0	136
1313	63	2	1	1	3	3	4	25.82	0	0	1	6.8	0.81	203	53	331	2450	1	0	0	77.29	1	2	1	0	85
1314	60	2	2	2	2	1	2	33.4	1	1	1	6.4	0.87	227	76	196.5	1080.5	0	1	0	83.92	1	2	0	0	140
1315	63	1	2	3	3	3	2	29.71	0	0	1	6.6	0.99	161	37	384	3145.5	0	0	0	93.55	0	0	0	0	142
1316	69	2	2	1	2	2	2	37.82	0	1	1	6	1.42	258	44	164	978.5	0	1	1	43.57	2	4	1	0	148
1317	53	1	4	2	1	1	2	23.54	0	0	0	6.1	0.66	183	70	333	1986.5	0	0	0	110.38	0	0	0	0	153
1318	80	1	2	2	3	2	3	33.6	1	0	1	6.2	1.11	173	46	202.5	1400	0	0	0	72.3	1	1	1	0	121
1319	80	2	1	2	2	1	2	29.71	0	1	1	5.3	0.97	149	42	133	1055.5	0	1	1	55.16	2	4	0	0	135
1320	58	2	1	2	1	2	2	30.74	0	1	1	6.3	0.7	176	41	233.5	1789.5	0	1	0	95.5	0	1	0	0	139
1321	41	1	1	3	3	3	4	33.91	0	0	0	5.7	0.82	195	50	271	2209	1	0	0	109.84	0	1	0	0	150
1322	51	2	5	3	2	1	2	40.67	0	1	1	6.6	0.74	247	45	189	1224.5	0	0	0	93.8	0	0	0	0	141
1323	69	1	4	1	1	2	2	32.37	1	1	1	6.8	0.92	160	30	204.5	1747	0	0	0	84.56	1	1	0	0	149
1324	37	1	2	2	1	3	5	28.87	0	0	1	6.2	1.03	216	35	228	2315.5	1	0	0	107.05	0	1	0	0	154
1325	80	2	1	3	2	1	1	24.18	0	1	1	7.9	0.96	159	56	115	791	0	1	0	55.86	2	3	1	0	30
1326	67	1	1	3	3	1	3	27.29	0	1	1	6.9	0.99	158	77	345.5	1920.5	0	0	0	78.48	1	1	0	0	149
1327	74	1	1	2	1	2	2	30.49	1	1	1	5.7	0.82	150	29	180	1482.5	0	0	0	87.11	1	1	1	1	147
1328	65	1	1	1	1	2	2	25.56	1	1	1	7.2	0.96	175	45	208	1032	0	0	1	82.61	1	2	1	0	106
1329	64	1	2	3	3	1	3	31.71	0	1	0	6.7	1.32	190	49	300.5	1404	0	1	0	65.61	1	2	0	0	141
1330	64	2	4	1	1	1	2	39.68	1	1	1	7.3	1.22	184	43	278.5	1705	0	0	1	46.78	2	3	1	0	67
1331	80	2	1	3	3	1	3	23	1	1	1	6.2	0.89	191	47	268.5	1464	0	1	1	61.21	1	3	1	1	65
1332	70	1	1	1	2	2	3	26.23	1	1	1	5.6	1.09	160	49	216	1707.5	0	0	0	68.41	1	1	1	0	87
1333	75	1	1	1	1	3	3	25.03	1	1	1	5.9	1	170	34	197	1598	0	0	0	73.3	1	1	1	0	85
1334	78	1	1	2	2	1	2	30.79	0	1	1	5.1	1.33	186	47	141.5	1189	0	0	0	50.84	2	2	1	0	90
1335	72	1	1	2	1	2	2	30.86	0	1	1	6.2	1.07	139	49	270.5	2081	0	1	1	68.98	1	3	0	0	148
1336	58	2	2	3	3	2	4	29.02	0	1	1	7	0.65	260	42	170.5	1941	1	1	0	113.42	0	2	0	0	146
1337	56	1	4	1	1	3	5	29.76	0	1	1	7.2	0.85	175	23	166.5	1204	1	0	0	97.4	0	1	0	0	156
1338	50	2	3	3	3	2	4	31.64	0	0	1	6.7	0.69	183	56	310	1730	1	0	0	101.5	0	1	0	0	134
1339	64	2	2	1	3	3	2	29.15	1	1	1	6.6	1.01	141	45	182	881.5	0	0	1	68.12	1	2	0	0	154
1340	55	2	3	1	3	3	2	34.29	0	1	1	8	0.52	222	39	217	2052.5	0	0	0	107.56	0	0	0	0	141
1341	55	1	1	1	2	3	2	37.14	0	1	1	12.6	0.88	231	29	331	2147.5	0	0	0	96.7	0	0	1	0	104
1342	70	2	1	1	3	3	1	27.76	1	1	1	6.9	0.69	189	46	98.5	1408.5	0	0	0	88.2	1	1	1	0	65
1343	31	2	1	1	2	1	1	35.12	0	0	1	11.3	0.7	277	38	196	1693.5	0	0	0	115.45	0	0	0	0	139
1344	80	2	1	2	2	1	1	24.01	1	1	1	6.7	0.86	230	70	214	1777.5	0	1	1	63.8	1	3	1	0	40
1345	62	2	3	2	1	1	5	28.1	0	1	1	6.4	0.69	162	60	188	979	1	1	1	93.3	0	3	0	0	136
1346	80	2	1	3	3	1	1	31.8	1	1	1	7.2	0.82	122	39	317.5	1973	0	1	0	67.58	1	2	1	0	27
1347	50	1	3	2	1	1	3	26.92	0	0	1	11.7	0.57	201	65	91.5	550	0	0	0	119.73	0	0	0	0	154
1348	73	2	2	1	2	1	1	29.36	1	1	1	7.1	1.28	149	43	130.5	893	0	1	0	48.02	2	3	1	0	127
1349	68	1	3	2	1	2	4	25.37	1	1	1	6.2	0.97	175	40	252	2116.5	0	0	1	79.88	1	2	0	0	148
1350	71	2	2	2	1	1	2	35.63	1	0	1	8.5	0.72	246	78	117.5	722	0	0	1	97.65	0	1	1	1	109
1351	45	2	2	2	2	1	2	31.33	0	0	1	8.6	0.62	215	65	198	1467	0	0	0	126.21	0	0	0	0	141
1352	75	2	3	2	3	1	3	30.29	0	1	1	6.1	0.82	201	59	277.5	1953.5	0	1	0	70	1	2	0	0	154
1353	65	2	2	2	1	2	2	42.52	0	1	1	7.7	1.22	231	50	195.5	1348.5	0	1	1	53.84	2	4	0	0	131
1354	75	1	1	2	2	2	3	25.87	0	0	0	6.6	0.82	179	41	246.5	1800	0	0	1	86.5	1	2	1	0	42
1355	58	1	2	3	1	2	2	40.6	0	1	1	7.9	0.92	227	60	248	2389	0	1	0	105.88	0	1	0	0	138
1356	63	2	1	1	2	3	4	21.57	0	1	1	4.5	8.32	239	103	125	681	1	0	0	4.62	2	3	1	0	28
1357	69	1	4	1	1	3	5	23.94	0	1	1	9.4	1.12	248	60	171.5	971.5	1	0	0	66.66	1	2	1	0	39
1358	72	2	3	1	1	1	2	30.12	0	1	1	8.2	0.92	209	37	144.5	741.5	0	0	1	62.2	1	2	0	0	143
1359	46	1	2	2	1	1	3	29.06	0	1	1	5.6	1.12	181	42	256.5	1822.5	0	1	0	90.81	0	1	0	0	137
1360	51	1	2	2	1	3	2	39.97	0	0	1	6	0.99	171	26	155.5	1943.5	0	0	0	101.78	0	0	0	0	134
1361	61	1	2	3	3	1	3	23.55	0	1	1	6.2	1.12	160	52	344	2249.5	0	0	0	81.73	1	1	0	0	144
1362	68	1	1	2	3	2	3	38.18	1	1	1	6.3	2.12	120	57	196.5	1684.5	0	1	0	31.04	2	3	1	0	26
1363	78	1	1	1	1	1	2	23.38	1	1	1	6.9	1.02	114	42	280.5	1745	0	0	1	70.07	1	2	1	0	34
1364	66	2	2	2	2	1	1	29.86	0	1	1	9.2	1.32	234	78	252.5	1641.5	0	1	0	48.6	2	3	0	0	148
1365	63	2	2	3	3	1	1	42.03	1	1	1	6.7	1.32	261	68	210.5	517.5	0	0	0	49.64	2	2	1	0	144
1366	56	1	2	1	3	1	2	33.41	0	1	1	7.2	1.32	154	37	509	1978.5	0	0	0	69.4	1	1	0	0	144
1367	69	1	2	1	1	2	2	38.38	1	1	1	6	1.22	176	70	79.5	729.5	0	1	0	69.67	1	2	1	0	72
1368	79	2	1	2	1	1	3	30.96	0	1	1	6.5	0.82	173	41	147.5	1182	0	1	0	68.06	1	2	0	0	149
1369	36	1	1	3	3	3	5	24.05	0	0	1	5.4	1.02	196	41	170	2278	1	0	0	94.12	0	1	0	0	132
1370	80	1	2	2	1	2	2	22.86	0	0	1	6.1	0.92	147	41	166.5	1158.5	0	0	0	90.72	0	0	1	0	71
1371	71	2	1	1	3	2	1	38.58	0	0	1	5.7	1.42	136	55	159.5	1153	0	1	0	37.07	2	3	0	0	134
1372	61	1	2	2	1	3	3	29.1	0	1	1	6.4	0.92	201	74	117.5	1625.5	0	0	0	103.67	0	0	0	0	147
1373	61	2	3	3	2	1	4	25.71	0	1	1	6.1	1.07	164	38	464.5	3746.5	1	1	0	55.98	2	4	0	0	147
1374	62	2	1	2	2	1	1	27.28	0	0	1	6.1	0.7	167	62	324.5	2427.5	0	0	0	92.86	0	0	0	0	155
1375	72	1	2	1	1	1	5	24.14	0	1	1	5.9	0.94	235	113	206	1577.5	1	0	0	93.5	0	1	0	0	148
1376	60	2	2	3	2	1	4	28.36	0	1	1	7.4	0.8	197	43	182	2074	1	0	0	92.87	0	1	0	0	140
1377	45	1	4	2	1	1	2	34.76	1	0	1	8.3	0.76	239	50	374.5	1836.5	0	0	0	110.18	0	0	0	0	156
1378	73	2	1	2	2	1	3	30.93	0	1	1	6.4	0.72	210	74	152	738.5	0	0	0	83.08	1	1	1	0	114
1379	54	2	4	3	3	1	1	36.41	0	1	0	6.1	0.62	194	58	283.5	1145	0	0	0	102.23	0	0	0	0	144
1380	73	2	3	2	1	2	1	27.43	0	0	1	9.2	0.83	246	48	138.5	763.5	0	0	0	69.96	1	1	0	0	153
1381	80	1	1	2	1	2	3	27.69	0	1	1	5.6	1.1	198	44	79	614	0	0	0	63.07	1	1	1	0	62
1382	70	1	1	2	1	2	1	24.89	1	1	1	6.6	1.4	161	43	271.5	2401.5	0	0	1	50.54	2	3	1	1	133
1383	69	2	4	2	1	1	1	31.08	0	1	1	6.5	0.71	171	49	207.5	988.5	0	0	1	86.9	1	2	0	0	134
1384	59	1	2	3	2	1	2	35.16	0	0	1	5.4	0.92	244	50	117	609	0	0	0	105.14	0	0	0	0	132
1385	38	1	1	1	1	1	3	35.21	0	0	1	5.3	1.12	221	41	195.5	1917	0	0	1	82.88	1	2	0	0	149
1386	77	2	1	1	2	1	1	28.44	0	1	1	6.3	0.69	285	48	149.5	868.5	0	0	0	83.97	1	1	1	0	12
1387	73	1	1	1	1	1	1	26.9	0	0	1	6.9	0.8	224	26	351	2083.5	0	0	0	88.62	1	1	0	0	156
1388	71	2	2	2	1	1	2	29.79	1	1	1	6.7	1.16	225	93	158.5	1062.5	0	0	0	54.86	2	2	1	1	121
1389	41	2	3	1	1	1	2	31.27	0	1	1	5.5	0.59	118	28	196	1565.5	0	0	0	113.84	0	0	0	0	136
1390	80	2	1	2	3	3	2	22.68	0	1	1	7.6	0.78	156	57	187	2007.5	0	0	0	71.79	1	1	1	0	14
1391	66	1	1	1	1	2	2	26.72	1	1	1	11.4	2.32	122	25	187.5	1013.5	0	1	0	28.23	2	3	1	0	17
1392	71	2	1	1	1	1	2	44.5	0	1	1	6.2	1.02	191	79	227	1204.5	0	0	1	55.3	2	3	1	0	139
1393	80	2	1	2	2	2	1	28.3	1	1	1	6	1.72	112	38	156.5	793.5	0	0	0	27.6	2	2	1	0	26
1394	61	2	4	3	2	1	1	27.53	0	1	1	6.4	0.89	181	35	261.5	949	0	1	0	69.95	1	2	0	0	137
1395	70	1	1	2	2	2	2	39.89	0	1	1	6	0.72	184	57	295	2478.5	0	0	0	94.51	0	0	1	1	143
1396	58	1	4	1	1	3	4	27.1	1	1	1	5.6	0.84	220	42	127.5	1066.5	1	0	0	96.51	0	1	0	0	137
1397	68	1	1	3	3	2	2	33.02	1	0	1	6.2	0.85	184	52	470.5	2945.5	0	0	1	89.53	1	2	0	0	147
1398	77	2	1	3	2	2	2	21.05	0	1	1	5.8	1.02	120	52	72.5	381.5	0	0	0	53.01	2	2	1	0	64
1399	73	1	4	2	2	2	4	27.46	0	1	1	5.9	1.36	201	49	296	1878.5	1	1	0	51.26	2	4	0	0	148
1400	61	1	1	3	3	2	3	36.5	1	1	1	5.5	0.92	140	46	647	4016	0	0	0	89.45	1	1	0	0	143
1401	79	2	2	2	2	1	3	25.14	0	1	1	7.2	0.75	151	82	247	1944.5	0	0	0	87.86	1	1	1	0	116
1402	62	1	2	1	1	2	2	22.61	1	0	1	7	0.89	148	35	344	1800.5	0	0	0	106.21	0	0	0	0	153
1403	75	1	4	3	2	1	3	22.08	0	0	1	6.1	0.72	192	71	172.5	1359.5	0	0	0	91.25	0	0	0	0	145
1404	62	1	3	1	1	1	5	26.33	0	1	1	9.9	0.99	238	39	141.5	1208	1	0	0	81.29	1	2	0	0	137
1405	74	2	1	1	1	2	3	36.15	0	1	1	6.1	0.85	238	39	200.5	1123.5	0	1	0	67.49	1	2	1	1	61
1406	80	2	2	2	3	1	4	30.5	0	0	1	7	0.87	216	47	279.5	1586.5	1	0	0	72.92	1	2	0	0	147
1407	45	1	5	2	3	1	2	37.1	0	1	1	7.7	1.12	257	42	268	1856.5	0	1	0	78.91	1	2	1	0	143
1408	77	2	1	1	3	1	1	30.87	0	1	1	6.3	0.94	151	55	267	1504.5	0	1	0	58.52	2	3	0	0	155
1409	39	1	1	2	3	3	2	36.32	0	1	0	4.7	0.82	152	42	512	3460.5	0	1	0	111.39	0	1	0	0	140
1410	53	1	1	1	1	3	3	33.97	0	0	1	6.5	0.61	144	31	355	3132.5	0	0	0	114.01	0	0	0	0	139
1411	61	1	2	3	3	2	2	31.36	0	0	0	7.4	0.85	189	54	542.5	2347.5	0	0	0	109	0	0	1	0	69
1412	80	2	2	1	1	2	1	27.23	0	1	1	5.8	1.09	260	67	41.5	467	0	1	0	55.52	2	3	0	0	140
1413	62	2	2	1	1	1	3	23.88	1	1	1	8.7	7.8	214	91	154.5	1743	0	1	1	5.84	2	4	1	0	117
1414	49	1	1	1	2	3	5	35.42	1	1	1	6.7	0.73	144	22	255	4298.5	1	0	1	108.92	0	2	1	0	84
1415	80	2	2	1	3	1	2	33.05	0	1	0	6.6	1.1	193	53	130	1003.5	0	0	0	54.91	2	2	1	1	122
1416	71	1	1	2	2	2	3	37.8	0	1	1	6.9	1.69	196	35	309	2418	0	1	1	39.97	2	4	0	0	156
1417	72	1	2	2	3	1	2	35.33	0	1	1	7	1.02	149	42	315.5	2531	0	1	0	84.71	1	2	1	0	71
1418	51	1	4	2	3	1	2	22.28	0	0	0	11.8	0.72	115	55	186.5	1029	0	0	0	108.01	0	0	0	0	143
1419	64	1	3	2	1	1	2	43.83	0	0	0	6.2	0.73	197	40	274	1688.5	0	0	0	98.03	0	0	0	0	137
1420	36	1	2	3	3	1	5	44.5	0	1	1	5.7	2.02	228	35	107	1093.5	1	0	0	47.75	2	3	0	0	138
1421	80	2	2	2	3	2	2	29.68	1	1	1	6	2.52	263	74	135	759	0	1	0	20.16	2	3	1	0	33
1422	58	2	2	1	1	3	2	29.97	0	1	1	8.2	0.62	168	46	138.5	872.5	0	1	0	115.2	0	1	0	0	146
1423	61	2	3	1	1	1	1	31.13	0	1	1	8.1	0.56	236	44	347	1832.5	0	0	1	100.64	0	1	0	0	136
1424	51	1	1	2	2	2	2	37.17	0	1	1	7.6	1.35	134	31	355	1605.5	0	1	0	60.36	1	2	0	0	148
1425	69	2	4	2	2	2	4	25.69	1	1	1	6.3	0.93	146	48	126.5	890.5	1	1	0	62.7	1	3	0	0	149
1426	80	2	1	2	3	3	4	28.15	0	0	1	5.9	1.32	189	62	235.5	1130.5	1	1	0	38.01	2	4	1	0	78
1427	62	2	3	3	3	1	3	39.76	0	1	1	6.1	0.72	234	66	249.5	1918	0	0	0	89.75	1	1	0	0	140
1428	76	2	1	3	1	1	1	31.91	1	1	1	7.2	0.84	149	11	359.5	1594.5	0	1	0	67.51	1	2	1	1	119
1429	80	2	1	2	3	2	1	26.09	1	1	1	5.9	0.92	189	34	123.5	1479	0	0	1	58.8	2	3	1	0	21
1430	60	1	2	1	2	3	4	27.72	1	1	1	14.7	1.52	386	26	142.5	1204.5	1	1	0	56.9	2	4	1	0	130
1431	56	2	1	1	3	3	3	32.8	0	0	1	8.7	0.56	158	33	269.5	1746.5	0	1	0	104.23	0	1	0	0	133
1432	64	2	3	1	3	2	1	32.58	0	0	1	5.7	0.71	130	71	273	1479	0	0	0	90.01	0	0	0	0	145
1433	67	2	1	3	3	2	4	20.63	1	1	1	5.5	0.66	217	99	232.5	1561.5	1	0	1	91.41	0	2	0	0	154
1434	53	1	3	2	1	1	5	27.08	0	1	1	6.8	0.83	254	54	618	3491.5	1	0	0	100.46	0	1	0	0	148
1435	75	2	4	2	1	2	1	30.2	0	1	1	6.6	0.62	164	36	200	1536	0	0	0	88.21	1	1	1	1	128
1436	43	1	2	3	3	2	4	27.39	0	0	1	6.5	0.99	238	52	269.5	1672	1	0	0	107.67	0	1	0	0	154
1437	76	1	1	1	1	3	2	24.36	0	1	1	7	2.57	209	39	239	2473	0	0	1	23.25	2	3	1	0	107
1438	48	2	2	1	2	2	1	44.93	0	1	1	6.5	0.74	226	45	125.5	1073	0	1	0	111.03	0	1	0	0	140
1439	66	2	4	1	1	1	1	21.33	0	1	1	6	1.62	253	30	244.5	838	0	0	0	32.74	2	2	1	0	66
1440	25	2	1	3	3	1	3	44.38	0	0	0	5.6	0.92	186	58	335.5	1769.5	0	0	0	86.54	1	1	0	0	146
1441	53	1	5	2	3	2	3	23.31	0	0	0	5.1	0.82	182	46	350.5	1061	0	0	0	100.96	0	0	0	0	142
1442	57	1	3	2	1	1	4	26.91	0	1	1	7.2	0.72	248	32	354	2223.5	0	0	0	103.55	0	0	1	1	128
1443	80	1	1	1	1	2	1	22.89	0	0	1	6.8	1.32	194	41	152.5	1295	0	0	0	50.59	2	2	1	1	110
1444	65	1	5	2	2	3	2	25.14	1	0	1	11.1	1.25	132	21	299.5	2948	0	0	0	60.04	1	1	1	1	38
1445	73	1	1	3	1	2	3	40.7	1	0	1	7.2	1.62	162	36	310	1469.5	0	0	0	41.48	2	2	0	0	135
1446	78	1	1	2	3	2	2	28.06	0	0	1	6.9	1.42	231	41	330.5	2566	0	0	0	46.97	2	2	1	0	69
1447	54	1	3	3	3	2	4	35.92	0	0	1	6.2	0.93	172	45	342.5	2080.5	1	0	0	92.74	0	1	0	0	133
1448	58	2	2	1	3	3	4	63.95	0	1	1	5.9	1.32	190	64	156.5	2679	1	1	0	51.41	2	4	1	0	144
1449	77	2	1	2	3	2	3	24.89	0	1	1	6	1.02	159	42	246	1960	0	1	0	53.01	2	3	1	0	42
1450	63	1	4	1	1	1	3	24.4	0	0	1	9.7	0.72	204	61	211	1370.5	0	0	0	99.28	0	0	0	0	145
1451	74	1	3	2	1	1	1	34.51	1	1	1	6.4	1.62	157	46	97.5	790	0	1	0	41.19	2	3	0	0	146
1452	72	1	1	3	2	1	2	28.57	0	1	1	5.6	1.22	230	49	592.5	2817	0	0	0	58.86	2	2	1	0	127
1453	70	1	2	2	1	3	5	17.47	0	0	0	6.4	0.82	183	80	234	2233	1	0	0	103.84	0	1	1	0	135
1454	67	2	1	3	3	1	2	38.83	1	1	1	6.9	0.72	160	56	197.5	1067	0	1	1	86.65	1	3	0	0	134
1455	70	1	1	2	2	2	3	24.61	0	1	0	6.8	0.86	104	45	466	3321	0	0	0	87.86	1	1	0	0	137
1456	67	2	1	1	1	3	2	31.54	1	1	1	6.6	0.77	133	49	70.5	447.5	0	1	1	79.9	1	3	1	0	25
1457	56	1	3	3	3	2	3	33.03	0	1	1	8.5	0.68	246	37	289	1264	0	0	0	106.76	0	0	0	0	134
1458	80	1	1	2	1	2	5	27.5	1	1	1	6.3	1.31	173	62	196.5	1379.5	1	1	1	51.06	2	5	1	0	58
1459	52	2	1	3	3	1	2	40.03	0	1	1	6	0.82	176	56	478.5	3281	0	1	0	82.27	1	2	0	0	145
1460	63	1	3	3	3	2	2	35.11	0	1	1	8.7	0.78	221	41	375.5	2503	0	0	0	96.06	0	0	0	0	148
1461	70	1	1	1	3	3	2	35.88	0	1	1	6.8	0.77	159	52	205.5	2042.5	0	1	0	91.94	0	1	1	0	14
1462	69	2	4	2	2	1	4	21.97	0	1	1	6.5	0.72	206	54	221	1068.5	1	0	0	85.44	1	2	0	0	150
1463	50	2	4	1	1	1	1	50.18	0	1	1	7.8	0.52	243	63	471	2324	0	0	0	111.4	0	0	0	0	137
1464	80	2	1	2	1	1	2	25.75	0	1	1	6.7	0.77	215	56	200	1442	0	0	0	72.92	1	1	1	0	133
1465	72	1	2	2	3	2	3	27.05	0	1	0	6	1.63	174	48	337.5	1318.5	0	1	0	48.06	2	3	0	0	145
1466	72	2	2	2	3	1	2	32.06	0	1	1	6.6	0.72	226	60	155	1163.5	0	0	0	96.96	0	0	0	0	139
1467	79	2	1	1	2	2	2	20.36	0	1	1	5.9	0.82	243	87	204	1315	0	1	0	68.06	1	2	1	0	36
1468	61	2	2	3	2	1	1	32.4	0	1	1	6.5	0.87	185	54	119	1042	0	0	1	83.33	1	2	0	0	134
1469	75	1	2	3	3	2	2	27.61	0	1	0	5.6	1.42	145	47	285.5	1914	0	0	0	55.6	2	2	0	0	145
1470	80	1	3	2	1	2	2	22.89	0	0	1	13.1	0.75	305	39	311.5	1690.5	0	0	0	86.64	1	1	1	1	44
1471	60	2	2	3	1	1	1	37.97	0	1	0	7.3	0.72	192	56	171	597	0	0	0	105.49	0	0	0	0	138
1472	71	1	1	3	3	2	3	20.56	0	0	1	9.8	0.83	221	78	280.5	1561	0	0	0	88.53	1	1	0	0	139
1473	73	2	1	2	2	1	1	31.14	1	1	1	6.3	1.96	264	33	176	1129	0	1	0	24.75	2	3	1	0	33
1474	78	1	1	2	2	2	2	28.73	1	1	1	6.4	1.12	173	42	277.5	1124.5	0	1	0	62.58	1	2	1	1	109
1475	59	1	3	3	3	2	2	34.36	0	1	1	8.9	0.72	246	41	504	2772	0	0	0	102.11	0	0	0	0	146
1476	49	1	1	1	1	3	1	23.03	1	1	1	7.2	1.26	196	35	321.5	2960	0	0	0	66.54	1	1	0	0	136
1477	62	2	2	2	2	1	2	25.43	0	1	1	8.1	0.74	250	76	215	912.5	0	0	0	100.63	0	0	1	0	118
1478	46	1	1	1	1	1	2	34.67	1	1	1	6.4	0.86	298	42	293.5	2130.5	0	0	1	103.99	0	1	0	0	156
1479	79	1	1	2	1	2	1	26.97	0	1	1	6.1	1.32	172	38	208	1677.5	0	0	0	50.95	2	2	1	0	47
1480	59	2	1	3	3	2	3	35.24	0	0	1	9.7	1.2	181	45	415.5	2611	0	0	0	49.43	2	2	0	0	153
1481	75	1	1	2	3	1	2	26.36	1	1	0	5.9	1.02	186	52	319.5	1640.5	0	1	0	71.56	1	2	0	0	149
1482	50	2	3	1	1	2	2	32.02	0	0	1	6.5	0.82	221	35	317.5	1491	0	0	0	83.44	1	1	0	0	153
1483	25	2	2	2	1	1	4	45.43	0	0	1	6.6	0.62	191	35	93	616	1	0	0	145.25	0	1	0	0	144
1484	23	2	3	1	1	3	5	37.04	0	0	1	5.2	0.72	140	25	236	1936	1	0	0	118.03	0	1	0	0	134
1485	52	1	1	1	2	1	2	36.26	0	1	1	5.8	1.12	120	32	229	1160	0	0	0	75.12	1	1	0	0	152
1486	69	2	3	1	1	1	3	27.16	1	1	1	7.1	0.82	241	27	143.5	646.5	0	1	0	73.01	1	2	1	1	66
1487	61	1	2	3	3	1	3	56.25	1	1	0	8.6	0.95	182	66	229.5	2416.5	0	0	0	99.73	0	0	1	0	126
1488	61	1	2	2	3	3	4	23.83	1	1	1	6.4	2.82	200	26	428.5	2683	1	1	1	26.76	2	5	1	0	79
1489	80	2	1	2	1	1	1	16.77	0	1	0	6.2	0.65	194	74	311	2211	0	0	0	83.85	1	1	1	0	30
1490	59	2	1	3	2	2	2	41.43	0	1	1	7.2	0.79	153	32	198.5	1592.5	0	0	1	81.93	1	2	0	0	134
1491	33	1	4	3	3	1	1	60.53	0	1	1	7.5	0.62	152	30	212.5	2312.5	0	0	0	130.34	0	0	0	0	138
1492	33	1	1	1	1	3	5	35.9	0	1	1	7.5	1.02	209	34	137.5	1191.5	1	0	0	96.12	0	1	0	0	136
1493	55	1	1	1	1	1	3	26.52	0	1	1	5.5	0.82	236	47	183.5	2265.5	0	0	0	99.55	0	0	1	0	146
1494	54	2	2	2	3	1	1	27.28	0	1	1	11.3	3.12	223	64	125	1092	0	1	0	18.69	2	3	1	0	59
1495	26	2	1	3	3	3	5	44.81	0	0	1	8.6	0.83	256	40	308.5	2475	1	0	0	97.32	0	1	1	0	103
1496	75	1	1	2	2	2	3	31.23	1	1	1	6.8	1.01	163	48	291	2099.5	0	1	0	72.42	1	2	1	1	131
1497	50	1	4	3	1	2	3	38.46	0	1	1	6.8	0.83	252	35	474.5	3612.5	0	0	0	102.6	0	0	0	0	153
1498	51	2	1	2	2	1	2	47.34	0	1	1	7.3	0.73	317	47	205	1832	0	0	0	95.36	0	0	0	0	148
1499	72	1	1	2	1	3	3	31.91	1	0	1	5.8	1.18	138	33	175.5	1327.5	0	1	0	61.28	1	2	1	0	117
1500	53	1	1	2	3	2	4	27.37	0	0	1	5.4	1.01	242	55	266	1958.5	1	0	0	84.52	1	2	0	0	152
1501	60	2	1	1	3	2	2	27.4	0	0	1	5.3	1.02	208	69	223.5	1285.5	0	0	0	59.74	2	2	0	0	133
1502	80	2	2	2	1	1	1	28.22	0	1	1	6	1.02	204	65	327	1365	0	0	1	60.16	1	2	1	1	88
1503	58	2	1	1	3	3	3	33.95	1	0	1	10.6	0.65	126	34	120	1459	0	0	0	97.86	0	0	1	0	83
1504	39	1	1	2	3	2	2	33.13	0	0	1	7.1	0.98	254	28	292	2447	0	0	0	96.72	0	0	0	0	140
1505	63	1	1	1	3	3	2	28.6	1	1	1	8.1	0.92	226	32	396.5	2792.5	0	0	0	88.2	1	1	1	1	105
1506	74	1	1	2	3	2	2	32.18	1	1	1	7	2.02	161	47	483	2012.5	0	1	0	31.55	2	3	1	0	104
1507	34	1	2	2	2	3	5	48.92	0	1	1	6.7	0.82	204	29	262	2541.5	1	0	0	133.72	0	1	1	0	55
1508	69	1	2	3	3	2	3	36.6	0	1	1	7	1.12	243	66	204	1641.5	0	1	1	77.26	1	3	0	0	145
1509	58	1	2	3	3	2	3	27.98	0	1	1	6.3	0.92	151	64	215	1429	0	1	0	105.88	0	1	0	0	132
1510	58	1	1	2	2	2	3	29.59	0	1	1	5.4	0.77	230	39	456.5	1759.5	0	0	0	100.03	0	0	1	0	99
1511	70	2	1	1	1	3	2	20.78	1	1	1	6.5	0.81	125	43	167	1969.5	0	0	1	73.58	1	2	1	0	78
1512	69	2	2	3	3	2	1	24.54	1	1	1	8.7	0.9	137	41	130	567.5	0	1	0	75.61	1	2	0	0	139
1513	80	2	1	3	3	1	1	20.11	0	1	1	6.5	0.84	250	95	468.5	2008	0	1	0	65.64	1	2	1	0	67
1514	50	1	4	2	1	3	5	28.47	0	1	1	6.9	0.87	309	31	317.5	2119.5	1	0	0	100.63	0	1	0	0	135
1515	55	2	2	2	3	1	3	47.71	0	1	1	6.5	0.72	212	60	173.5	1348.5	0	0	0	109.26	0	0	0	0	145
1516	68	2	3	1	1	3	4	31.71	1	1	1	6	0.8	159	51	156	1572	1	0	0	75.75	1	2	1	0	32
1517	52	2	1	1	3	1	1	43.14	0	0	1	7.2	0.9	196	33	188.5	1633.5	0	0	0	73.51	1	1	0	0	138
1518	62	1	1	3	3	1	3	26.37	0	1	1	5.5	1.12	142	54	284	2169	0	1	0	70.02	1	2	0	0	146
1519	80	1	1	3	3	1	3	28.59	1	1	1	6.1	1.1	133	47	547	3948.5	0	0	1	63.07	1	2	1	0	106
1520	53	1	4	1	2	3	5	28.37	0	0	1	12	0.62	192	34	208	1766.5	1	0	0	113.25	0	1	0	0	144
1521	80	2	1	1	1	1	3	22.6	0	1	1	5.8	0.57	135	47	177.5	1132	0	0	0	87.55	1	1	1	0	70
1522	68	1	1	3	3	2	3	29.43	1	1	1	6.5	1.05	159	44	332.5	2176	0	0	0	72.58	1	1	0	0	135
1523	73	2	3	2	1	2	2	27.65	0	1	1	5.8	0.69	128	49	176	871	0	0	0	86.36	1	1	0	0	138
1524	80	1	1	2	3	2	3	29.84	0	1	1	5	1.02	179	31	292.5	2157	0	0	0	69.09	1	1	1	0	14
1525	54	2	5	1	2	1	2	34.52	1	1	1	7.3	0.82	198	24	272.5	2244	0	1	0	81.12	1	2	0	0	146
1526	51	2	3	1	3	2	2	41.26	0	0	1	12	0.72	180	33	322	1392	0	0	0	96.96	0	0	0	0	154
1527	71	1	1	2	2	2	3	33.69	0	1	1	6.5	1.18	137	42	347	2323	0	0	1	61.71	1	2	1	0	126
1528	60	2	3	2	1	1	1	46.1	1	1	1	7.5	0.52	200	43	347.5	2428	0	0	0	103.85	0	0	0	0	144
1529	60	2	4	1	3	1	3	33.93	0	1	1	8.5	0.55	254	51	336	917.5	0	1	1	101.95	0	2	1	0	133
1530	38	2	1	3	3	1	2	45.66	0	1	1	6.9	0.53	177	48	173.5	1603.5	0	0	0	120.45	0	0	0	0	139
1531	72	1	2	2	1	1	2	25.81	0	1	0	9	1.12	141	60	169	914	0	0	0	75.65	1	1	1	0	79
1532	80	1	1	1	1	3	5	31.67	0	1	1	5.8	1.42	223	58	233	1557	1	1	0	46.31	2	4	1	1	46
1533	28	1	2	2	1	3	5	40.06	0	0	0	6.8	0.92	174	61	333	5282	1	0	0	130.72	0	1	0	0	138
1534	80	2	4	2	3	1	3	25.02	0	1	1	6.5	0.82	155	34	264.5	1589	0	0	0	67.58	1	1	0	0	150
1535	51	1	1	2	3	3	2	30.7	0	0	1	6.6	0.81	243	30	271	2035	0	0	0	102.91	0	0	1	0	114
1536	56	2	1	2	2	3	3	42.71	0	1	1	6.1	0.62	236	39	273.5	1654	0	1	0	100.8	0	1	1	1	124
1537	80	1	1	1	1	2	1	27.75	0	1	1	7.8	1.12	203	35	185	1044.5	0	1	0	61.71	1	2	1	0	76
1538	80	1	1	2	1	2	2	38.06	0	1	1	7.7	1.27	111	42	345.5	1884	0	1	0	53.01	2	3	1	0	114
1539	76	1	3	1	1	2	2	30.75	0	1	1	6.4	1.52	138	38	229.5	1177	0	1	0	43.87	2	3	0	0	143
1540	71	1	1	3	3	1	1	32.74	1	0	1	8.3	1.09	133	35	184.5	865.5	0	0	0	67.93	1	1	0	0	134
1541	44	2	2	1	1	3	1	40.96	0	1	1	6.6	0.86	174	29	308.5	1925	0	0	0	95.22	0	0	1	0	59
1542	61	1	1	3	3	2	3	30.31	0	1	1	5.7	1.14	199	42	328	2254.5	0	0	1	69.02	1	2	0	0	133
1543	58	1	4	2	1	1	2	27.8	0	0	1	6.4	0.93	171	35	453	2720.5	0	0	0	90.17	0	0	0	0	134
1544	80	1	1	3	2	1	3	27.21	1	1	1	5.8	1.12	306	48	274	2229	0	0	0	61.71	1	1	1	0	29
1545	66	2	1	2	3	1	3	36.28	0	0	1	6.7	0.78	232	59	320.5	1737	0	1	0	79.21	1	2	0	0	138
1546	80	1	1	2	2	1	3	27.02	0	1	1	9.2	0.97	178	42	390	2026	0	1	0	73.42	1	2	0	0	135
1547	65	2	1	1	3	2	3	36.65	0	1	1	6.6	0.78	172	56	350	1457.5	0	0	1	79.77	1	2	1	0	108
1548	71	2	2	1	1	1	2	30.28	0	1	1	7.5	1.02	178	51	244.5	1770	0	0	0	64.09	1	1	1	0	135
1549	52	1	2	2	2	3	2	24.08	0	0	0	5.9	0.82	187	70	344	1841.5	0	0	0	117.84	0	0	0	0	153
1550	69	1	1	2	2	1	1	26.16	1	1	1	6.6	0.92	146	35	295	1737	0	0	0	84.56	1	1	1	0	129
1551	80	1	1	2	2	2	3	24.51	1	1	1	5.6	0.97	187	55	245	1843	0	0	0	73.42	1	1	1	0	46
1552	73	2	1	2	1	1	1	31.2	0	1	1	6.1	1.82	174	35	161	1533	0	1	0	27.07	2	3	1	0	82
1553	62	2	1	2	3	1	1	37.17	0	1	1	6	0.72	143	49	305	1869.5	0	0	1	89.75	1	2	0	0	133
1554	63	2	3	2	1	1	2	43.14	0	1	1	7	0.76	137	32	193.5	1003	0	1	0	83.48	1	2	0	0	149
1555	80	1	1	1	1	3	2	21.71	0	0	1	6	0.77	199	55	227.5	1580	0	0	1	85.7	1	2	1	0	43
1556	76	1	1	1	1	2	5	27.88	1	0	1	6.5	1.04	151	44	192	1215	1	0	0	69.41	1	2	1	1	37
1557	64	1	3	3	3	2	3	32.63	0	1	1	5.5	0.97	170	54	571	3391	0	1	0	82.16	1	2	0	0	135
1558	71	2	4	1	1	2	1	34.94	0	0	1	7.5	0.52	240	31	114	809	0	0	0	96.12	0	0	0	0	146
1559	74	2	1	3	3	2	3	32.25	0	1	1	5.8	1.07	232	75	188.5	1457	0	0	0	51.1	2	2	0	0	148
1560	65	2	2	1	2	1	1	20.96	0	0	0	5.6	1.02	124	55	211.5	1390	0	0	0	66.85	1	1	1	0	21
1561	39	1	2	2	2	3	3	28.15	0	0	1	5.9	1.12	171	35	307	3662	0	0	0	95.39	0	0	0	0	134
1562	79	2	2	1	1	1	2	31.26	0	1	1	6.2	1.22	168	49	147.5	1082.5	0	1	0	48.79	2	3	0	0	139
1563	51	2	2	1	2	3	5	31.71	1	1	1	7.5	1.12	234	31	151	1483.5	1	1	0	65.87	1	3	0	0	150
1564	73	2	2	1	1	1	2	38.85	0	0	1	8.4	0.77	219	88	227	1548.5	0	0	0	88.78	1	1	0	0	153
1565	58	1	3	1	1	2	4	27.2	0	1	1	13.3	0.92	227	35	296.5	2847	1	0	0	91.36	0	1	0	0	142
1566	54	2	1	3	1	1	1	31.31	0	1	1	6.8	0.62	201	41	329.5	2630.5	0	0	0	102.23	0	0	0	0	145
1567	59	1	2	3	3	1	3	33.38	1	0	1	7	1.32	306	44	405.5	2587.5	0	0	0	67.95	1	1	0	0	133
1568	49	1	2	2	3	3	5	23.5	1	1	1	6	1.26	166	43	327.5	1570	1	0	0	77.12	1	2	0	0	134
1569	61	1	1	3	2	2	2	41.69	0	0	1	6.7	0.85	178	33	409	2793.5	0	0	0	94.04	0	0	0	0	156
1570	61	1	1	3	3	1	3	36.37	1	1	1	7.1	0.82	196	39	264	2205.5	0	0	1	95.44	0	1	0	0	136
1571	62	1	1	1	3	3	2	42.62	0	1	1	6.3	0.82	167	29	422	2712	0	0	0	94.77	0	0	0	0	147
1572	80	2	1	1	3	1	3	23.72	0	1	1	6	0.92	273	69	224	1367	0	1	0	58.8	2	3	0	0	148
1573	57	1	1	3	3	2	3	33.14	0	0	1	5.3	1.32	142	40	332	2996.5	0	0	0	59.46	2	2	0	0	137
1574	46	1	1	2	2	3	5	30.64	1	1	1	6.2	1.14	100	23	184.5	1796	1	0	1	76.69	1	3	0	0	154
1575	78	1	1	1	1	2	1	29.56	1	1	1	6.2	1.12	165	45	185	1157.5	0	0	0	62.58	1	1	1	1	43
1576	66	1	2	1	1	2	2	27.37	0	1	1	12.2	1.15	238	42	112.5	1066.5	0	0	0	76.43	1	1	0	0	141
1577	45	1	1	1	2	2	5	35.3	0	1	1	6.2	1.02	136	38	302	2116.5	1	1	0	88.35	1	3	0	0	151
1578	73	2	4	3	2	1	2	26.36	0	1	1	6.4	0.72	193	51	238.5	1737	0	0	0	83.08	1	1	1	0	59
1579	68	1	1	3	3	1	1	29.22	0	1	1	7.2	0.73	151	51	453.5	2583.5	0	0	0	95.31	0	0	0	0	141
1580	74	2	1	3	1	3	2	27.22	0	1	1	7	0.6	137	50	156	1002.5	0	0	0	89.79	1	1	0	0	138
1581	57	2	2	1	1	1	3	30.62	0	1	1	7.8	1.32	241	49	295.5	2904.5	0	0	0	51.77	2	2	0	0	133
1582	65	1	3	3	3	2	3	28.74	0	1	1	7.3	0.92	231	48	307	2247.5	0	1	0	86.97	1	2	0	0	142
1583	59	1	1	2	3	2	2	31.6	0	1	1	4.6	1.22	211	32	285	1907	0	0	1	64.49	1	2	1	0	60
1584	73	2	3	1	1	1	1	29.71	1	1	1	6.9	0.6	137	56	195.5	1090	0	0	0	90.42	0	0	0	0	146
1585	69	1	1	1	1	2	5	31.41	0	1	1	6.9	1.32	152	39	229.5	1159	1	0	0	54.65	2	3	0	0	153
1586	78	1	1	1	3	1	2	29.91	1	1	1	5.1	1.02	169	39	179	1910.5	0	1	0	70.07	1	2	1	0	86
1587	65	2	2	1	1	2	2	34.28	0	1	1	6.5	0.92	192	48	259.5	2564	0	1	0	75.73	1	2	1	1	26
1588	57	1	5	1	1	3	3	26.41	0	1	1	8.9	0.69	219	41	301.5	2036	0	0	0	105.38	0	0	0	0	149
1589	70	2	4	2	1	1	3	22.72	0	0	1	6.5	0.72	144	69	421	2974.5	0	0	0	84.84	1	1	0	0	135
1590	76	2	3	1	1	1	2	19.59	1	1	1	5.4	0.62	248	54	239.5	1816.5	0	0	0	87.59	1	1	0	0	154
1591	64	2	2	3	2	1	3	43.34	0	1	1	7.2	0.82	207	62	246.5	1166.5	0	0	0	87.64	1	1	1	0	54
1592	69	2	1	1	1	2	2	27.19	1	0	1	6.3	0.76	171	32	145.5	1392.5	0	1	1	80.04	1	3	1	1	105
1593	73	1	1	3	3	2	3	30.27	1	1	1	5.9	1.32	144	46	242	1939.5	0	0	0	53.14	2	2	0	0	148
1594	72	1	2	1	1	3	5	25.54	0	1	1	5.7	0.95	228	50	256	2319	1	1	0	92.31	0	2	0	0	149
1595	68	1	1	2	2	2	3	65.37	1	1	1	8	1.32	160	38	525.5	2897.5	0	1	0	55.04	2	3	1	0	32
1596	43	1	2	3	1	2	4	37.29	0	0	1	9.4	1.05	249	38	507.5	1865	1	0	0	100.27	0	1	0	0	141
1597	48	2	1	3	3	1	2	23.3	0	0	0	5.5	0.77	185	66	311	1943	0	0	0	91.3	0	0	1	0	87
1598	21	1	3	2	3	1	5	27.44	0	0	1	7.9	0.98	162	42	277	1842	1	0	0	109.76	0	1	0	0	139
1599	61	2	3	2	2	1	3	31.62	1	1	1	6.4	1.02	147	34	303.5	2293.5	0	0	1	59.32	2	3	0	0	146
1600	37	1	2	3	2	1	3	29.27	0	0	0	6.1	1.02	148	49	193	1473.5	0	0	0	108.32	0	0	0	0	144
1601	58	1	1	1	3	2	5	32.82	0	1	1	6.3	0.76	131	38	232.5	2164.5	1	0	0	100.57	0	1	0	0	148
1602	80	2	1	1	2	1	1	30.97	1	1	1	6.2	1.49	211	35	259.5	2502	0	1	1	32.83	2	4	1	0	113
1603	52	1	4	3	2	1	5	40.05	0	1	1	6.6	0.77	234	45	413.5	3268	1	0	0	104.33	0	1	0	0	140
1604	73	1	1	2	1	2	2	30.16	1	0	0	6.6	1	186	40	130.5	823	0	0	0	74.34	1	1	1	0	91
1605	75	1	1	2	2	2	2	33.47	1	1	1	6.7	2.16	117	33	214	1042	0	1	0	28.89	2	3	1	0	110
1606	42	2	2	2	3	1	1	46.05	0	0	0	6.8	0.76	135	52	256	2113.5	0	0	0	112.13	0	0	0	0	148
1607	80	2	2	2	2	1	1	27.27	1	1	1	8.5	1.09	147	66	211	1089.5	0	1	0	55.52	2	3	1	0	10
1608	63	2	3	1	2	1	4	26.1	0	1	1	10.1	0.92	131	48	67	303	1	1	0	66.26	1	3	0	0	142
1609	35	2	2	1	1	1	1	39.47	0	0	0	5.8	0.82	169	57	182.5	1857.5	0	0	0	107.45	0	0	0	0	138
1610	36	1	3	2	2	3	5	33.67	0	0	1	9.3	0.62	250	39	504	2831	1	0	0	127.62	0	1	0	0	149
1611	62	1	1	3	1	1	2	33.01	0	1	1	5.2	1.02	130	33	406	2624.5	0	0	0	78.41	1	1	0	0	147
1612	80	1	1	3	2	1	1	25.96	1	0	1	8.8	1.37	193	38	308	1688.5	0	0	0	48.37	2	2	1	0	70
1613	65	2	3	2	1	1	1	31.47	0	1	1	7.8	0.94	161	54	269.5	1317.5	0	1	0	63.66	1	2	0	0	148
1614	76	1	1	2	1	2	2	27.15	1	0	0	5.8	1.25	152	59	188	1583.5	0	1	0	55.57	2	3	1	1	29
1615	63	1	1	3	2	2	2	24.86	1	1	1	6.6	1.02	168	30	248.5	990	0	0	0	77.86	1	1	0	0	132
1616	80	2	1	2	2	1	1	31.68	1	1	1	7.3	1.95	211	48	282.5	1347	0	1	0	23.71	2	3	0	0	149
1617	78	1	1	2	1	2	2	34.44	1	0	1	9.3	1.1	126	43	315	3028.5	0	0	0	63.96	1	1	1	0	71
1618	41	2	1	1	1	1	2	45.93	0	0	1	5.5	0.8	253	47	282	1637	0	1	0	91.57	0	1	0	0	138
1619	72	1	2	1	1	2	2	29.92	1	1	1	5.6	1.62	176	48	115.5	1201	0	1	0	48.42	2	3	0	0	135
1620	51	1	1	3	3	2	3	32.88	0	1	0	8.7	0.85	186	51	337	2236	0	1	0	100.89	0	1	0	0	144
1621	80	1	2	1	1	2	2	30.07	1	1	1	6.5	1.22	222	36	202	1278.5	0	0	0	64.49	1	1	1	0	64
1622	80	1	1	1	2	2	3	21.48	0	1	0	5.7	1.12	183	55	215	1588.5	0	0	1	61.71	1	2	1	1	85
1623	75	2	3	2	1	2	3	39.97	1	1	1	6.4	0.52	200	57	266	1574	0	0	0	93.46	0	0	0	0	143
1624	67	2	2	3	3	2	3	30.18	0	1	1	7.9	0.84	174	74	340	2858.5	0	1	0	83.35	1	2	0	0	134
1625	53	2	4	2	1	2	2	39.13	1	1	1	6.5	0.47	265	40	186.5	1738.5	0	0	0	112.77	0	0	0	0	136
1626	48	2	1	2	3	1	2	41.37	1	1	1	5.9	1.16	191	45	334	2181.5	0	0	0	55.63	2	2	0	0	152
1627	34	2	2	1	2	1	1	25.04	0	1	1	12	0.62	249	54	213	1452.5	0	0	1	136.35	0	1	1	1	73
1628	66	2	4	2	3	1	2	34.96	0	1	1	7.7	0.78	178	55	308.5	1956.5	0	0	1	79.21	1	2	0	0	140
1629	62	2	5	2	1	1	1	27.5	0	1	1	6.9	0.52	239	39	109.5	841	0	0	0	102.4	0	0	0	0	142
1630	63	2	2	2	3	2	3	30.63	0	1	1	5.5	0.92	208	59	242	1285	0	0	0	76.8	1	1	0	0	137
1631	58	1	4	3	3	2	3	41.04	0	1	1	6.3	1.32	165	44	445.5	1616.5	0	0	0	59.04	2	2	0	0	142
1632	30	1	1	1	3	3	3	36.18	0	0	1	10.9	0.9	275	15	184	1757	0	0	0	114.21	0	0	0	0	139
1633	68	2	5	2	1	3	2	21.18	1	1	0	6.5	0.86	162	54	232	1631	0	0	0	69.41	1	1	1	0	61
1634	76	1	1	2	2	1	2	29.64	0	1	0	6.3	0.82	154	61	194	1497	0	0	0	85.9	1	1	1	0	89
1635	80	1	1	3	3	2	3	27.53	1	1	1	6	1.07	176	71	558	4377.5	0	0	0	65.21	1	1	1	1	129
1636	64	1	1	2	2	2	2	31.1	1	1	1	7	0.91	141	58	216	1716	0	0	1	88.75	1	2	1	1	65
1637	52	1	2	1	2	2	2	38.96	1	1	1	6.2	1.42	209	36	180.5	1246	0	1	0	65.35	1	2	1	0	11
1638	69	2	2	2	3	3	2	20.39	0	0	1	7.1	0.62	137	34	275.5	1833.5	0	0	1	106.63	0	1	1	1	147
1639	74	1	1	2	3	2	2	29.75	1	0	1	6.9	1.32	161	29	261	2373.5	0	0	0	52.77	2	2	1	0	62
1640	74	2	3	1	1	2	4	29.73	0	1	1	5.3	0.92	193	52	165	1356.5	1	1	0	61.34	1	3	0	0	155
1641	47	1	3	2	2	1	5	29.92	0	0	1	11.8	0.82	229	48	422.5	3990.5	1	0	0	105.31	0	1	0	0	155
1642	27	1	1	2	3	3	4	24.98	0	0	1	7.3	1.12	211	66	330	2095	1	0	0	89.54	1	2	0	0	145
1643	66	2	2	2	3	1	1	35.3	0	1	1	7.5	0.82	200	70	227	1461.5	0	1	1	86.42	1	3	0	0	137
1644	58	2	3	1	1	1	3	34.5	1	1	0	5.9	0.44	193	50	229.5	1323	0	0	0	111.27	0	0	0	0	134
1645	64	1	2	3	3	1	3	37.64	0	1	1	9.6	1.32	153	41	167.5	1580	0	0	0	65.61	1	1	0	0	138
1646	60	2	4	1	2	2	4	44.44	1	1	1	7.2	0.87	201	40	282.5	1706.5	1	1	1	72.4	1	4	0	0	157
1647	54	1	3	2	1	1	1	28.81	0	1	1	7.1	0.82	159	42	282.5	2259	0	0	1	100.25	0	1	0	0	142
1648	77	2	1	2	3	1	2	32.53	1	1	1	5.9	0.92	221	43	190.5	1500	0	1	0	60.06	1	2	0	0	147
1649	74	1	4	1	3	2	2	26.07	1	1	1	6.1	0.66	141	57	306	1701	0	0	0	95.24	0	0	1	0	131
1650	78	1	3	1	1	2	2	33.62	0	1	1	6.1	1.21	197	44	154.5	1405.5	0	1	0	57	2	3	0	0	135
1651	80	2	1	2	2	1	2	23.82	0	1	1	5.9	0.61	266	52	164	1154	0	0	0	85.62	1	1	1	0	34
1652	80	1	4	1	3	2	3	24.94	1	1	1	6.4	1.32	172	57	252.5	1958.5	0	1	0	50.59	2	3	1	0	40
1653	71	2	1	3	2	1	2	25.65	0	0	1	7.1	0.74	176	66	247.5	1149.5	0	0	0	81.51	1	1	0	0	140
1654	76	1	1	3	2	2	3	36.54	0	1	1	6.3	1.02	147	65	476.5	3078.5	0	1	0	71.06	1	2	1	0	30
1655	59	1	2	2	2	1	3	33.13	1	1	1	7.1	1.42	140	31	123	1300	0	1	0	62.21	1	2	0	0	144
1656	38	1	1	3	3	1	3	28.25	0	0	0	6.5	1.32	182	54	159.5	2500	0	0	0	67.95	1	1	0	0	135
1657	52	1	1	1	1	3	2	39.43	0	1	1	5.6	0.92	195	38	285	889	0	1	0	95.29	0	1	0	0	151
1658	55	2	1	3	3	2	3	48.15	0	1	1	7.4	0.86	265	40	233.5	1157.5	0	0	0	76.05	1	1	0	0	141
1659	60	2	4	3	3	1	1	27.9	0	1	1	5.9	0.62	133	59	291	3161.5	0	1	0	98.01	0	1	0	0	134
1660	66	2	3	1	1	1	2	35.07	0	0	1	5.4	0.62	186	42	112	552.5	0	0	1	93.96	0	1	0	0	131
1661	53	2	2	1	1	3	3	28.11	0	0	1	6.5	0.72	130	32	126	1055	0	0	0	110.81	0	0	0	0	151
1662	75	2	1	2	3	2	2	40.71	1	1	1	10.1	1.14	195	33	218.5	1546	0	1	0	47	2	3	1	0	74
1663	55	2	2	1	2	1	3	44.73	0	0	1	6.5	0.82	256	57	190.5	1511.5	0	0	0	93.36	0	0	0	0	147
1664	74	2	1	1	2	1	1	32.35	1	1	0	6.5	0.62	156	60	259	1343	0	1	1	88.83	1	3	1	1	128
1665	44	2	1	3	3	2	4	23.18	0	0	1	5	0.82	168	64	429	2314.5	1	0	0	87.03	1	2	0	0	135
1666	35	2	2	2	3	1	4	48.1	0	0	1	5.4	0.72	233	54	181.5	1821.5	1	1	1	125.74	0	3	0	0	145
1667	67	1	4	1	2	2	2	39.34	1	1	1	5.8	1.22	131	46	375.5	2046	0	1	0	60.97	1	2	0	0	135
1668	61	2	3	1	1	1	2	29.82	0	1	1	6.8	1.61	163	47	255	1075	0	1	0	34.16	2	3	0	0	148
1669	61	2	3	2	3	1	1	29.15	0	1	1	7.8	0.43	196	53	294.5	1576	0	0	0	109.77	0	0	0	0	153
1670	40	1	2	3	3	1	2	29.89	0	1	1	12.5	1.12	288	27	363.5	2541	0	0	0	94.72	0	0	0	0	133
1671	53	2	2	2	1	3	2	28.12	0	0	1	6.7	0.91	225	34	131	1611	0	0	0	83.48	1	1	0	0	158
1672	69	1	2	1	1	1	3	28.54	0	1	1	7.7	0.93	165	44	85.5	627.5	0	0	1	96.74	0	1	0	0	141
1673	56	1	1	2	1	3	2	35.94	1	1	1	7.4	0.92	256	37	255	1463	0	1	0	92.65	0	1	0	0	150
1674	54	2	1	1	1	2	1	45.46	0	1	1	5.9	0.72	139	46	352	1821	0	1	0	94.94	0	1	0	0	147
1675	60	2	4	1	1	1	1	31.72	1	1	1	9.6	0.78	197	32	206	1488.5	0	0	1	82.62	1	2	0	0	138
1676	27	2	4	1	3	2	1	36.61	0	1	1	5.6	0.57	211	40	92	728	0	0	0	127.04	0	0	0	0	137
1677	49	2	1	1	2	3	5	38.52	0	1	1	5.6	0.72	235	32	191	1761.5	1	0	0	98.33	0	1	0	0	143
1678	62	2	4	1	1	1	2	31.79	0	0	1	5.1	0.62	174	57	187	756	0	0	0	96.64	0	0	0	0	145
1679	67	2	4	1	1	2	2	36.22	0	1	1	6	0.68	243	37	125	654	0	0	0	90.51	0	0	0	0	148
1680	36	1	1	1	1	1	2	24.96	1	1	1	5.5	1.1	180	52	327	3998	0	0	1	85.91	1	2	0	0	140
1681	71	2	4	1	1	2	2	31.23	0	1	1	6.4	0.82	262	37	72	623.5	0	0	0	71.99	1	1	0	0	149
1682	70	1	3	2	1	1	1	39.18	1	1	1	7.6	1.36	123	40	135.5	1230	0	1	0	52.35	2	3	0	0	136
1683	52	1	4	2	3	1	2	30.79	0	1	0	5.5	1	184	46	389.5	2289.5	0	0	0	86.15	1	1	0	0	153
1684	62	2	4	1	3	1	1	33.54	0	1	1	8	0.52	205	35	257	1543	0	0	0	102.4	0	0	1	0	98
1685	61	2	3	2	1	1	5	29.18	0	1	1	6.7	0.62	276	51	330	1435.5	1	0	0	97.32	0	1	0	0	146
1686	63	1	2	3	2	1	3	30.98	0	1	1	10.1	1.22	253	53	287	1090	0	1	0	72.67	1	2	0	0	152
1687	47	1	2	2	1	3	4	28.9	0	0	1	7.1	0.92	215	39	105.5	1095	1	0	0	114.39	0	1	1	1	71
1688	53	1	1	1	1	3	4	23.78	0	0	1	5.7	0.72	292	43	178	1699	1	0	1	106.5	0	2	0	0	132
1689	64	2	4	1	1	1	2	47.23	0	0	1	6.7	0.62	170	47	235.5	1322.5	0	0	0	95.29	0	0	0	0	146
1690	76	2	1	2	2	1	1	24.36	0	0	1	6.2	0.79	135	42	308	1149	0	0	0	72.71	1	1	0	0	134
1691	60	2	2	3	2	2	2	37.6	0	1	1	6.2	0.82	198	84	157.5	986.5	0	1	0	90.14	0	1	0	0	132
1692	62	1	2	2	1	3	5	31.7	0	0	1	6.2	0.89	206	63	100.5	1258.5	1	0	0	106.21	0	1	1	1	69
1693	62	2	5	3	3	1	1	29.25	0	1	1	6.3	0.64	165	50	473	1274.5	0	0	1	95.64	0	1	0	0	138
1694	54	2	3	2	3	2	3	38.35	0	1	1	9.1	0.82	220	40	277	1479.5	0	0	0	81.12	1	1	0	0	143
1695	48	1	1	1	2	2	5	29.32	0	0	1	5.7	1.12	148	42	414.5	3163.5	1	0	0	77.26	1	2	0	0	148
1696	68	2	2	2	3	3	2	30.25	0	1	1	6.3	0.52	157	46	223	1630	0	1	0	113.78	0	1	1	0	75
1697	72	1	1	2	1	2	2	33.55	0	1	1	7.5	0.97	151	35	272	1633	0	1	0	77.67	1	2	1	0	128
1698	38	2	5	2	3	1	1	19.28	0	0	1	6.4	0.52	218	34	190	1135.5	0	0	0	121.2	0	0	0	0	144
1699	78	2	1	2	2	1	2	28.8	0	1	1	6.6	0.92	240	33	133.5	1123.5	0	0	0	59.64	2	2	0	0	150
1700	55	1	2	3	3	1	1	38.29	0	1	1	10	1.08	198	73	411.5	2332.5	0	0	0	89.08	1	1	0	0	148
1701	39	2	2	2	3	1	2	32.72	0	1	1	9.2	1.02	217	58	255	2046	0	0	0	80.24	1	1	0	0	137
1702	71	1	5	1	1	2	2	37.53	0	1	1	7.2	1.32	169	31	461.5	2718.5	0	1	0	53.89	2	3	1	0	148
1703	59	2	1	1	2	3	4	36.73	1	0	1	11.5	0.58	235	44	202	956	1	0	0	100.89	0	1	0	0	134
1704	69	1	4	2	1	2	3	35.64	1	1	1	7	1.11	141	47	149	1196	0	0	0	67.39	1	1	0	0	136
1705	68	1	1	2	1	3	2	23.91	0	1	1	6.7	0.92	202	26	207.5	1877.5	0	0	0	85.16	1	1	1	0	147
1706	47	1	2	2	2	1	3	34.21	0	0	1	10.2	0.88	279	48	185.5	1548	0	0	0	118.56	0	0	0	0	136
1707	51	1	2	1	1	3	2	38.8	1	1	0	5.8	1.06	172	68	155.5	1570.5	0	0	0	93.71	0	0	0	0	148
1708	53	1	3	2	1	1	5	22.63	0	0	0	11.1	0.72	192	60	408.5	2121.5	1	0	0	106.5	0	1	0	0	135
1709	64	1	4	1	2	1	3	36.96	0	1	0	6.2	0.82	192	54	169	1377	0	0	0	93.45	0	0	0	0	133
1710	56	2	2	3	3	2	4	36.54	0	1	1	6.3	1.12	287	59	106.5	678.5	1	1	0	63.6	1	3	0	0	144
1711	76	1	1	3	1	2	2	30.43	1	0	1	5.3	1.6	123	47	159.5	1562	0	0	1	41.23	2	3	1	0	85
1712	43	2	1	2	3	1	2	36.9	0	0	1	5.5	0.82	253	42	459.5	2273.5	0	0	0	87.64	1	1	0	0	135
1713	49	2	1	2	3	2	2	26.46	0	0	1	5.7	0.82	239	58	472	1689.5	0	0	0	84.02	1	1	0	0	153
1714	63	1	1	1	1	1	2	30.66	1	0	1	8.5	0.93	166	44	108	1495.5	0	1	0	87.06	1	2	1	0	74
1715	52	2	4	2	2	3	2	35.58	0	0	1	12.3	0.52	180	56	261.5	1345	0	0	1	109.85	0	1	1	0	121
1716	50	2	1	3	2	3	4	34.7	0	1	1	6.1	0.76	134	46	287	2315	1	0	0	91.46	0	1	0	0	132
1717	50	1	3	1	3	2	2	32.4	0	1	1	6.8	1.02	152	21	445	2699.5	0	1	0	85.3	1	2	0	0	143
1718	32	2	3	3	3	1	4	42.72	0	0	1	10.8	0.52	318	42	292.5	1847.5	1	0	0	126.42	0	1	0	0	140
1719	54	2	1	1	2	1	3	28.07	1	1	1	11	0.82	272	45	195	1905.5	0	0	0	81.12	1	1	0	0	136
1720	38	1	1	2	2	3	2	33.04	0	1	1	10.9	0.72	187	45	337	1765	0	0	0	118.34	0	0	0	0	149
1721	77	2	1	2	2	1	3	32.46	1	1	1	6.1	1.24	200	72	221	1937	0	1	0	41.86	2	3	0	0	137
1722	80	1	1	2	1	2	2	28.82	1	1	1	9.7	1.12	143	42	171	1509	0	1	0	61.71	1	2	1	1	69
1723	63	2	1	1	1	2	2	39.79	0	1	1	9.4	0.72	168	50	366	2018.5	0	1	1	89.12	1	3	0	0	133
1724	52	2	3	2	1	2	1	35.51	0	1	1	6.4	0.53	205	51	278.5	1310	0	0	0	109.16	0	0	0	0	135
1725	60	1	1	3	2	3	4	42.4	0	1	1	7.3	1.29	173	72	225	2110	1	1	0	59.86	2	4	1	1	125
1726	72	1	1	1	1	3	3	32.27	1	0	1	5.4	1.12	114	42	283	1818.5	0	1	0	65.27	1	2	1	0	30
1727	60	2	2	1	2	3	2	42.39	0	1	1	6	1.11	202	45	135	1459	0	1	1	62.51	1	3	0	0	132
1728	80	1	1	2	1	2	2	27.62	1	0	1	6.8	0.9	148	49	219.5	1369	0	0	1	80.38	1	2	1	1	38
1729	42	2	2	2	1	1	2	39.9	0	1	1	11	2.54	170	35	141	2438.5	0	0	1	26.07	2	3	0	0	129
1730	58	1	1	3	3	1	3	23.69	0	0	1	6	1.13	164	37	403.5	2034	0	0	0	71.25	1	1	0	0	120
1731	70	2	2	1	1	3	5	40.11	1	1	0	7.7	1.11	148	51	253.5	2218	1	0	0	58.27	2	3	0	0	131
1732	63	2	4	2	1	1	3	32.04	0	1	1	10	0.57	167	50	203.5	1141.5	0	0	0	98.66	0	0	1	0	75
1733	38	1	1	1	3	1	2	35.84	0	1	1	10.3	0.71	181	36	466.5	3071.5	0	0	0	119.02	0	0	0	0	122
1734	44	1	1	2	1	3	2	31.43	1	1	1	8.9	0.74	217	26	289.5	2426	0	0	1	112.18	0	1	0	0	121
1735	55	2	1	2	1	1	1	41.56	0	1	1	7.6	0.94	191	31	301.5	1642	0	0	0	68.29	1	1	0	0	122
1736	77	1	3	2	1	2	2	43.65	0	0	1	7.8	1.03	155	42	244	1690	0	0	0	69.74	1	1	1	0	120
1737	42	1	4	1	2	2	5	27.49	0	1	1	11.9	2.1	265	42	401.5	2291.5	1	0	0	37.69	2	3	0	0	108
1738	80	1	1	3	1	1	2	34.04	0	1	1	7.2	0.96	220	66	301.5	2298.5	0	0	0	74.35	1	1	1	0	109
1739	50	2	5	2	2	1	1	40.7	0	1	0	6.4	0.77	189	51	415	3126.5	0	0	0	90.03	0	0	0	0	127
1740	80	1	1	3	2	1	3	29.34	1	1	1	6.7	0.88	158	72	152	1380	0	1	0	81.13	1	2	1	0	37
1741	76	2	2	1	3	2	1	31.91	0	1	1	6.6	1.09	212	50	72	797	0	1	1	57.1	2	4	0	0	133
1742	70	2	2	3	1	2	2	38.54	0	1	1	5.9	0.68	172	56	149	1232	0	1	0	102.72	0	1	0	0	111
1743	55	1	2	3	3	1	1	36.74	1	1	1	6.9	7.15	246	36	133	1051	0	0	0	9.06	2	2	0	0	127
1744	33	1	1	1	3	2	5	46.75	1	0	1	5.9	0.9	242	41	431	2866.5	1	1	0	111.83	0	2	0	0	121
1745	46	2	5	1	1	3	4	34.71	1	0	1	6.3	0.57	278	49	263	1929.5	1	0	1	111.17	0	2	0	0	123
1746	40	2	1	2	3	1	3	31.25	0	0	1	8.5	0.61	191	37	219	1549	0	0	0	113.4	0	0	0	0	131
1747	61	1	3	2	1	1	3	30.07	0	1	1	8.5	1.13	128	39	214	998.5	0	0	0	69.76	1	1	0	0	124
1748	79	1	1	3	3	2	3	27.78	0	1	0	7.1	0.93	188	50	333	1806	0	0	0	77.8	1	1	0	0	115
1749	66	2	2	3	3	1	2	30.96	0	1	0	8.5	0.67	146	50	326.5	1289	0	1	0	106.16	0	1	0	0	115
1750	65	1	1	3	3	1	2	31.28	0	1	1	7.8	1.06	177	36	356	2289	0	0	0	73.28	1	1	0	0	113
1751	43	2	1	1	1	1	3	38.52	0	1	1	7.7	0.85	215	80	157	1118.5	0	0	0	83.92	1	1	0	0	124
1752	80	2	5	1	1	1	1	21.71	0	1	1	6.8	0.91	145	77	274.5	1321.5	0	0	0	59.59	2	2	1	1	30
1753	56	2	1	1	2	1	2	34.4	1	1	1	6.2	1.06	161	58	128	1153	0	1	0	58.65	2	3	0	0	132
1754	66	1	3	3	3	2	3	44.05	0	1	1	7.4	1.01	148	28	366	3499.5	0	0	0	77.15	1	1	0	0	110
1755	40	2	1	2	1	1	1	32.72	0	0	1	5.5	0.78	197	71	273.5	1616.5	0	0	0	95.09	0	0	0	0	118
1756	80	1	1	2	2	2	2	40.83	1	1	1	6.6	1.34	134	36	249.5	1674.5	0	1	0	49.68	2	3	0	0	122
1757	65	1	1	3	3	2	4	31.77	0	1	1	6.7	0.98	206	45	417.5	3089.5	1	1	1	80.58	1	4	0	0	124
1758	67	2	1	1	1	3	5	25.07	0	1	1	5.5	1.26	232	76	209.5	1396.5	1	1	0	44.05	2	4	0	0	121
1759	61	1	1	3	1	3	2	48.22	0	1	1	6.8	1.12	120	41	271	2164.5	0	0	0	70.52	1	1	1	1	71
1760	80	2	1	2	2	1	1	26.17	1	1	1	6.1	1.04	167	76	269	1327.5	0	1	0	50.7	2	3	1	1	74
1761	61	1	2	3	1	1	5	35.21	0	1	1	5.5	0.98	208	32	274.5	1997.5	1	0	0	96.05	0	1	0	0	123
1762	28	1	3	2	2	1	5	42.4	0	1	1	6.9	0.73	214	18	717.5	5732	1	0	0	126.23	0	1	0	0	115
1763	73	1	2	3	3	2	3	26.39	0	0	1	13.5	0.93	151	50	236	1179	0	0	0	94.05	0	0	0	0	128
1764	46	2	1	2	3	1	4	24.63	0	0	1	5.7	0.68	272	73	260	1511	1	0	0	104.9	0	1	0	0	129
1765	39	1	1	2	3	2	4	40.66	0	1	1	6.8	0.77	149	34	349	2945.5	1	0	0	114.31	0	1	0	0	121
1766	45	2	1	2	1	3	4	36.29	0	1	1	7.2	0.55	194	32	201	1738	1	0	0	113.28	0	1	0	0	127
1767	65	2	4	1	3	1	2	25.84	0	0	1	7.7	0.89	226	40	211.5	1282.5	0	0	0	68.01	1	1	0	0	113
1768	38	1	3	2	2	3	2	26.66	0	0	1	6.6	1	163	30	699.5	3434.5	0	0	0	95.05	0	0	0	0	123
1769	76	1	1	2	1	1	3	26.26	0	1	0	5.5	1.26	168	52	170	1423.5	0	1	0	55.04	2	3	0	0	115
1770	80	2	1	2	3	2	3	27.48	0	1	1	6.5	0.81	221	57	247	1389.5	0	0	0	68.59	1	1	1	0	21
1771	52	2	2	2	2	1	1	81.25	0	1	1	7	1.66	154	33	223	2335	0	1	0	40.65	2	3	1	1	13
1772	40	2	1	2	3	1	5	36.44	0	0	1	5.5	0.61	180	43	220.5	1775	1	0	0	113.4	0	1	0	0	119
1773	56	2	5	2	1	2	2	27.48	0	1	1	6.9	0.54	380	23	346	1922.5	0	0	0	105.49	0	0	0	0	128
1774	49	2	1	3	3	3	5	23.47	0	0	1	5.4	0.73	288	115	147.5	982.5	1	0	0	96.7	0	1	0	0	122
1775	69	2	1	1	1	2	2	28.81	0	1	1	7.9	0.76	220	43	220	1268.5	0	1	1	80.04	1	3	0	0	131
1776	59	1	3	2	1	1	3	30.01	0	0	1	10.2	0.74	193	40	260	1861	0	0	0	100.96	0	0	0	0	111
1777	30	1	1	2	3	3	5	21.57	0	0	0	7.5	0.8	148	51	214.5	1527.5	1	0	0	119.87	0	1	0	0	133
1778	73	2	2	1	1	1	2	33.93	0	1	1	6.3	0.69	158	65	113	1056.5	0	0	1	100.09	0	1	0	0	132
1779	42	2	3	1	2	1	1	26.93	0	0	1	6.1	0.66	206	47	296	2093.5	0	0	0	108.95	0	0	0	0	118
1780	71	1	2	1	2	2	3	23.68	0	1	0	6.3	0.79	163	77	266	2127	0	0	1	104.71	0	1	0	0	118
1781	65	2	1	2	3	2	2	35.06	0	1	1	7.4	0.88	304	66	203	1380	0	1	0	68.95	1	2	0	0	128
1782	67	2	1	2	2	2	4	31.95	0	1	1	6.3	0.69	125	58	485	2591.5	1	1	0	90.08	0	2	0	0	119
1783	68	1	2	3	3	3	5	38.88	0	1	1	6.8	1.08	152	42	224.5	2610	1	0	0	81.31	1	2	0	0	118
1784	78	2	1	3	3	2	3	20.95	0	1	1	7.4	1.42	158	64	337	1469	0	0	0	35.29	2	2	0	0	109
1785	80	1	1	2	3	1	1	26.69	1	0	1	6.4	1.55	131	66	322.5	2252	0	1	0	41.66	2	3	1	0	13
1786	59	2	1	3	3	1	4	28.67	0	1	1	5.8	1.02	202	60	306.5	1990.5	1	0	0	60.16	1	2	0	0	114
1787	75	2	2	1	1	1	1	44.16	1	1	1	6.6	1.28	211	57	246	1114.5	0	1	1	47.35	2	4	0	0	118
1788	65	1	3	1	1	2	2	27.08	0	1	1	9.9	1.36	159	57	445	2666.5	0	0	1	54.22	2	3	1	0	98
1789	51	1	4	3	3	1	5	31.05	0	1	1	5.9	0.77	248	37	178.5	956	1	0	0	105.07	0	1	0	0	119
1790	71	2	1	1	3	1	1	33.44	0	1	1	7.1	0.72	170	60	169.5	904.5	0	1	0	84.25	1	2	0	0	121
1791	49	1	4	3	3	1	1	42.85	0	0	1	6.8	0.66	158	37	168	1193	0	0	0	113.53	0	0	0	0	128
1792	78	1	1	3	3	2	3	23.46	0	0	1	6.2	1.14	159	52	520.5	1994	0	0	0	61.26	1	1	0	0	119
1793	69	2	3	2	3	2	2	45.9	0	1	1	5.8	1.5	159	63	226.5	1400	0	0	1	35.18	2	3	0	0	119
1794	36	2	1	2	2	2	2	21.59	0	0	1	8.5	0.79	287	79	176	882	0	0	0	96.3	0	0	0	0	121
1795	66	2	1	2	1	3	2	36.75	1	1	1	6.6	1.2	167	28	196.5	1718	0	0	0	47.06	2	2	1	0	79
1796	61	2	3	1	1	1	2	29.07	0	1	0	5.2	0.45	157	68	273.5	1311	0	0	0	108.14	0	0	0	0	112
1797	61	1	4	3	3	2	5	33.01	1	1	1	9.6	0.89	199	37	264.5	2038	1	0	0	92.28	0	1	0	0	111
1798	80	2	3	2	2	1	3	27.38	1	1	1	6.7	0.97	183	64	173.5	932	0	1	0	55.16	2	3	0	0	111
1799	39	1	1	3	3	1	3	29.86	0	0	1	7	0.89	142	54	461	2804	0	0	0	107.7	0	0	0	0	128
1800	62	2	3	2	2	3	3	28.07	0	1	1	6.7	0.8	235	38	230.5	1567.5	0	1	0	79.01	1	2	0	0	124
1801	64	1	3	2	1	3	2	23.94	0	0	1	8.8	0.96	168	43	152	954	0	1	0	83.19	1	2	0	0	124
1802	67	1	3	1	1	3	2	29.16	0	1	1	6	1.1	222	35	252	1841	0	0	1	69.1	1	2	1	0	36
1803	80	1	1	3	3	2	3	27.94	1	1	1	6.5	1.28	150	50	210.5	1999	0	1	0	52.51	2	3	1	0	60
1804	60	1	2	1	2	3	4	33.29	1	1	1	6.6	0.84	129	53	312	2887.5	1	1	0	110.3	0	2	0	0	113
1805	58	1	2	2	2	2	3	30.4	0	1	1	6.8	0.94	270	77	77	503.5	0	0	0	103.16	0	0	0	0	114
1806	71	2	1	2	3	1	1	31.35	0	0	1	7	0.83	206	63	376.5	1959.5	0	0	0	70.94	1	1	0	0	124
1807	73	1	1	3	1	1	2	28.22	0	1	1	8.5	1.48	208	48	389	1979.5	0	0	0	46.28	2	2	0	0	121
1808	67	2	2	1	3	2	3	31.93	0	1	1	6	0.78	242	62	172	1866.5	0	1	0	91.17	0	1	0	0	122
1809	33	1	2	2	2	1	4	26.79	0	0	1	12.2	0.96	237	28	305	2978	0	0	0	119.88	0	0	0	0	131
1810	64	2	1	2	3	1	1	38.92	0	1	1	6.7	0.74	224	39	265.5	1517	0	1	0	85.61	1	2	0	0	111
1811	61	1	5	1	3	1	3	22.03	0	0	1	6.4	0.84	267	54	254.5	1491.5	0	0	1	94.5	0	1	0	0	129
1812	80	1	1	2	3	2	2	26.22	1	1	1	6.6	0.92	109	40	199.5	1024.5	0	1	0	78.27	1	2	1	0	65
1813	76	2	1	2	3	1	1	31.92	0	0	1	6.4	0.82	196	56	218.5	1775	0	0	0	69.51	1	1	0	0	110
1814	80	2	3	1	1	2	1	33.89	1	1	1	6.9	0.74	117	51	115	836	0	0	0	76.51	1	1	0	0	120
1815	32	1	1	1	3	3	5	25.99	0	0	0	10.2	0.77	193	67	660	3125.5	1	0	0	120.07	0	1	0	0	118
1816	80	2	1	2	3	1	2	35.24	1	0	1	7	1.35	166	40	315.5	1952	0	1	0	36.99	2	3	1	1	63
1817	73	1	3	1	1	2	2	32.29	1	1	1	5.7	1.19	157	45	260.5	1573	0	0	0	60.24	1	1	0	0	125
1818	46	1	2	3	3	1	3	56.43	0	1	1	7.9	1.34	197	38	199.5	1342.5	0	1	0	73.11	1	2	0	0	129
1819	68	1	1	1	2	3	2	28.59	1	1	1	9.3	0.98	167	26	181	1215.5	0	1	1	78.9	1	3	1	0	81
1820	73	1	2	2	2	2	3	24.05	0	1	1	8.3	1.06	215	55	198	1203	0	0	0	80.29	1	1	1	0	76
1821	40	2	3	2	3	1	4	52.58	0	1	1	6.9	0.68	215	51	306.5	1808	1	0	0	109.42	0	1	0	0	124
1822	72	2	1	3	3	1	4	25.73	0	0	1	5.8	0.89	332	79	330.5	1931.5	1	0	0	64.75	1	2	0	0	125
1823	65	1	4	3	3	3	5	24.86	0	1	1	9	0.76	234	68	330.5	2689	1	0	0	95.74	0	1	1	0	108
1824	78	1	1	3	2	2	3	42.69	1	1	1	7.7	1.34	126	28	215	1249.5	0	1	0	50.38	2	3	1	1	55
1825	41	1	2	2	3	3	3	39.87	0	1	1	11.8	0.79	224	44	325.5	2289	0	1	0	129.27	0	1	1	0	27
1826	63	2	1	2	2	1	1	44.96	1	1	0	6.8	0.97	161	60	237.5	1178	0	1	0	62.16	1	2	0	0	132
1827	75	1	1	2	1	1	3	35.71	0	1	1	5.7	1.09	202	41	295.5	1379.5	0	0	0	66.05	1	1	1	1	37
1828	66	1	3	1	1	1	2	26.97	1	1	1	6.4	4.9	118	43	178.5	753.5	0	0	0	11.43	2	2	0	0	113
1829	63	1	2	2	3	2	2	28.67	0	1	1	5	0.97	137	44	214	1524.5	0	1	1	95.89	0	2	0	0	130
1830	64	1	2	2	3	1	1	25.96	0	1	0	5.1	1.24	148	46	406.5	2512	0	0	1	70.76	1	2	0	0	122
1831	52	1	1	3	3	2	3	52.65	0	1	1	7	1.03	201	37	336	2464	0	0	1	83.13	1	2	0	0	130
1832	55	1	1	1	3	3	2	22.57	0	1	1	5.4	0.71	212	96	365.5	1447	0	0	0	105.62	0	0	0	0	117
1833	55	1	2	3	3	1	3	36.38	0	1	1	6.3	1.06	216	71	243	2465.5	0	0	0	91.12	0	0	0	0	113
1834	53	2	2	2	3	1	1	41.4	0	1	1	6.1	0.8	168	38	297.5	1445.5	0	1	0	97.55	0	1	0	0	118
1835	45	1	3	1	1	1	5	34.34	0	0	1	7.6	0.76	210	38	328	2062	1	0	0	110.18	0	1	0	0	110
1836	55	2	5	3	3	1	1	25.79	0	0	0	6.7	0.77	156	75	335	2025.5	0	0	0	86.92	1	1	0	0	110
1837	63	2	4	3	3	1	4	36.82	0	1	1	7.2	0.86	160	55	255	1552.5	1	1	0	71.89	1	3	0	0	124
1838	72	1	5	1	3	2	2	27.78	0	1	1	7	1.02	132	43	181.5	2190.5	0	0	0	73.09	1	1	1	0	22
1839	29	1	3	2	1	3	4	39.07	0	1	1	7.6	0.54	216	37	610	3381	1	0	0	141.88	0	1	0	0	117
1840	24	1	1	3	3	1	3	25.65	0	1	1	5.1	1.01	132	61	243	1902	0	0	0	103.62	0	0	0	0	119
1841	58	2	3	1	1	1	1	32.85	0	1	1	12.1	0.72	249	38	161.5	1003	0	0	0	92.31	0	0	1	0	101
1842	60	2	1	2	2	2	3	37.57	1	0	1	6.5	0.61	219	47	196	1586	0	1	0	98.53	0	1	1	0	19
1843	79	2	1	2	2	1	2	30.19	0	1	1	6.7	0.66	141	64	232.5	1187	0	1	0	84.02	1	2	0	0	131
1844	71	1	1	2	3	2	2	30.79	0	1	1	7.2	0.88	142	30	199	2024.5	0	0	1	86.42	1	2	1	0	90
1845	74	1	2	1	1	3	1	23.54	1	1	1	6.6	1.55	161	45	114	1225	0	0	0	50.36	2	2	1	0	21
1846	52	1	1	2	3	1	2	36.99	0	1	1	6.2	0.89	203	53	226.5	1478.5	0	0	0	98.3	0	0	0	0	122
1847	61	1	2	2	3	2	1	44.92	0	0	0	6.2	1.48	179	43	416	3368.5	0	0	0	58.35	2	2	0	0	118
1848	80	1	1	2	2	2	2	27.21	1	0	1	8.1	1.54	90	33	217.5	1229.5	0	1	0	41.99	2	3	1	1	54
1849	62	2	2	3	3	1	1	30	0	0	1	7.7	1.1	214	48	341	1963	0	0	1	62.31	1	2	0	0	115
1850	51	1	2	3	2	2	2	34.11	1	1	1	8	0.97	227	61	201	1809.5	0	1	0	104.32	0	1	0	0	130
1851	75	2	3	1	1	2	4	21.07	0	1	1	5.6	0.86	171	74	385	1727	1	0	0	66.08	1	2	1	0	89
1852	80	2	1	2	1	2	3	27.55	0	1	1	6	0.62	178	46	173	1442.5	0	0	0	85.16	1	1	1	0	67
1853	54	2	2	2	2	1	1	34.31	0	1	1	6.9	0.77	121	37	242.5	2122	0	0	0	101.45	0	0	0	0	127
1854	63	1	2	2	3	3	2	34.64	0	0	1	7	0.93	258	44	369.5	1452	0	0	0	100.9	0	0	0	0	118
1855	51	1	1	3	2	2	5	26.94	0	0	1	8.6	0.79	202	61	300.5	2342	1	0	0	103.97	0	1	0	0	121
1856	49	2	3	1	3	1	5	34.52	0	1	1	7.8	0.92	234	49	299	1438	1	0	0	73.11	1	2	0	0	124
1857	40	1	1	3	3	1	3	39.16	0	0	1	7.4	0.99	161	34	249	2929	0	0	1	94.87	0	1	0	0	108
1858	49	2	2	2	2	1	1	25.34	0	1	1	7.4	0.94	171	45	313.5	2177.5	0	0	0	82.56	1	1	0	0	114
1859	60	1	2	2	1	3	3	48.79	1	1	1	5.9	0.74	99	43	252	1887.5	0	1	1	116.2	0	2	1	1	43
1860	49	1	2	2	3	1	4	32.72	1	1	1	5.9	1.14	216	82	102	763.5	1	0	0	87.04	1	2	0	0	130
1861	73	1	1	2	1	2	1	24.98	0	1	1	7.2	0.9	101	46	456.5	2535	0	1	0	84.43	1	2	0	0	122
1862	48	2	2	1	1	1	4	31.05	0	1	1	7.1	0.72	274	76	232	1974	1	0	0	114.77	0	1	0	0	128
1863	31	2	1	1	1	3	5	41.22	0	0	1	7.8	0.96	243	37	438.5	1942.5	1	0	0	78.8	1	2	0	0	129
1864	62	1	2	3	3	2	5	42.46	0	1	1	7.9	1.15	211	48	204	1876.5	1	1	0	78.61	1	3	0	0	115
1865	67	2	3	1	1	2	1	26.59	1	1	1	6.8	0.73	219	76	149	1186	0	1	1	85.22	1	3	0	0	108
1866	77	2	2	2	3	2	2	33.75	1	1	1	6	1.22	138	46	268.5	2034	0	1	0	49.48	2	3	1	0	38
1867	63	2	2	3	3	1	4	28.94	0	1	1	6.4	0.73	199	44	192.5	987.5	1	0	0	101.58	0	1	0	0	122
1868	61	1	2	2	2	1	3	46.26	0	1	1	5.3	1.61	137	24	292	2801.5	0	1	0	52.7	2	3	0	0	122
1869	79	1	1	3	3	1	3	38.16	0	1	1	6.2	0.94	159	39	226	1469	0	1	0	76.8	1	2	0	0	124
1870	65	1	1	2	3	1	3	33.37	0	1	1	7.5	1.06	143	41	485	3025	0	1	0	73.28	1	2	0	0	130
1871	38	2	5	3	3	1	1	40.69	0	1	1	11.4	0.53	220	37	415.5	3185.5	0	0	0	120.45	0	0	0	0	109
1872	75	1	1	1	1	2	2	28.26	1	1	1	6.3	1.07	173	43	184	1439.5	0	1	1	67.54	1	3	1	0	107
1873	63	1	1	3	3	1	5	36.22	0	1	1	6.3	1.02	185	31	275	2297.5	1	0	0	77.86	1	2	0	0	129
1874	47	1	1	3	3	1	2	31.49	0	0	1	7.6	0.91	156	63	273	2402	0	0	0	100.01	0	0	0	0	117
1875	68	2	3	2	2	1	2	33.64	0	1	1	7.3	0.76	188	80	257.5	1705.5	0	1	0	80.6	1	2	0	0	111
1876	63	2	1	1	3	1	4	41.08	0	0	1	7	0.62	305	45	493	2542.5	1	0	0	95.96	0	1	0	0	117
1877	62	1	4	3	2	3	3	30.59	0	1	1	6.1	0.71	149	60	243	1835	0	0	0	100.55	0	0	0	0	125
1878	66	2	1	1	1	1	2	34.19	0	1	0	6.4	0.85	172	77	76.5	776	0	0	0	71.4	1	1	0	0	114
1879	71	2	3	1	1	1	1	28.68	0	1	1	6.1	1.51	149	39	222	944.5	0	0	0	34.41	2	2	0	0	119
1880	80	2	1	3	3	2	3	33.02	0	1	1	6	1.3	241	39	236	1481.5	0	0	0	38.71	2	2	1	0	74
1881	80	1	1	2	3	1	2	23.06	1	0	1	7.2	1.14	174	33	271.5	2582	0	0	0	60.4	1	1	1	1	50
1882	34	2	1	2	2	3	4	31.56	0	1	1	6.2	0.69	161	31	182	1438.5	1	1	0	113.58	0	2	0	0	110
1883	78	1	1	2	3	2	3	30.15	1	1	1	6.8	1.54	194	64	292	2163.5	0	1	0	42.58	2	3	1	0	41
1884	68	2	1	3	3	1	3	45.57	0	1	1	7.3	0.91	166	41	213.5	1094.5	0	0	0	64.83	1	1	0	0	123
1885	38	2	1	1	3	2	4	31.64	0	0	1	6.5	0.62	186	43	530	3285.5	1	0	0	114.39	0	1	0	0	110
1886	58	2	3	1	3	1	2	30	0	1	1	7.4	0.62	262	45	511.5	2259.5	0	0	0	99.39	0	0	0	0	116
1887	63	1	2	2	3	2	3	34.99	0	0	0	7.6	1.07	182	40	118	879.5	0	0	0	85.16	1	1	0	0	122
1888	48	1	4	1	1	1	5	30.02	1	1	1	8.7	0.9	244	40	225.5	1810.5	1	1	1	100.64	0	3	0	0	128
1889	47	2	2	2	3	1	2	26.14	0	1	1	6.9	0.73	238	44	236	1496	0	0	0	113.67	0	0	0	0	120
1890	62	2	1	1	3	2	2	44.72	0	1	1	6.6	1.41	137	42	323	1653	0	1	1	39.82	2	4	0	0	122
1891	79	1	3	3	3	2	3	29.86	0	1	1	6.9	1.22	161	39	309.5	2343.5	0	0	0	56.04	2	2	0	0	108
1892	46	2	1	1	1	3	1	22.51	0	0	1	10.1	0.75	125	36	88	1444.5	0	1	0	95.59	0	1	0	0	131
1893	63	1	3	2	2	2	5	35.97	0	1	1	5.8	1.01	237	51	242.5	1302.5	1	0	0	78.79	1	2	0	0	121
1894	80	2	1	2	2	1	1	32.21	0	1	1	6.4	1.44	144	45	185.5	1398.5	0	1	0	34.21	2	3	0	0	124
1895	65	1	1	3	3	2	3	32	0	0	0	6.8	1.01	135	43	353	1564	0	0	0	77.69	1	1	0	0	118
1896	76	2	3	3	1	1	1	37	0	1	1	6.3	0.9	225	74	253	2183	0	1	0	62.11	1	2	0	0	110
1897	43	2	5	1	3	3	2	40	0	1	1	10.5	0.67	205	34	269	2040	0	0	0	107.66	0	0	0	0	129
1898	67	1	2	3	2	1	4	30.08	0	1	0	7	1.05	179	60	314.5	2156	1	1	0	84.72	1	3	0	0	111
1899	61	2	3	1	3	1	2	35.72	0	1	1	14.3	0.9	183	58	464	2618	0	0	1	69.01	1	2	0	0	108
1900	62	1	4	3	3	2	3	36.62	0	1	1	6.2	0.93	127	49	249.5	1966.5	0	0	0	87.67	1	1	0	0	126
1901	80	2	1	2	3	1	4	26.88	1	1	1	5.7	1.4	148	61	191	1211.5	1	0	1	35.4	2	4	0	0	118
1902	80	1	1	2	2	1	2	29.13	0	1	1	6.6	1.56	133	41	401.5	2375.5	0	1	0	41.34	2	3	1	0	77
1903	66	1	4	2	2	2	4	28.14	0	1	1	6.1	0.89	181	48	221.5	1181.5	1	0	0	89.1	1	2	0	0	110
1904	57	1	2	2	1	1	4	32.32	0	0	1	7.7	0.9	301	63	308	2505.5	1	0	0	109.5	0	1	0	0	127
1905	65	2	3	2	1	1	1	28.77	0	1	1	6.8	0.96	145	40	211	913.5	0	0	0	62.06	1	1	0	0	113
1906	62	2	2	3	3	2	4	40.09	0	1	0	6.4	0.77	183	81	254	1410	1	1	0	95.91	0	2	0	0	119
1907	46	1	3	1	3	3	5	38.71	0	0	0	6.7	0.96	181	57	938	8831	1	0	0	94.41	0	1	0	0	108
1908	76	1	1	2	2	2	3	32.15	1	1	1	5.6	0.99	178	56	187	1383.5	0	1	0	73.67	1	2	1	0	15
1909	52	2	2	1	3	3	1	27.17	0	1	1	11.7	0.78	250	58	416	1860.5	0	1	0	101.3	0	1	0	0	127
1910	47	2	3	2	1	1	1	31.12	0	1	1	14.2	0.39	281	33	319.5	1696.5	0	0	0	125.07	0	0	0	0	109
1911	42	2	3	2	2	3	4	36.3	0	0	1	11.1	0.52	241	31	310.5	2311.5	1	0	1	117.84	0	2	0	0	110
1912	63	1	3	2	1	1	3	27.69	0	1	1	6.3	0.63	180	53	310	1909	0	1	0	104.88	0	1	0	0	114
1913	44	2	3	1	1	1	2	30.38	0	0	1	5.3	0.8	201	41	395	1769	0	0	0	89.66	1	1	1	0	56
1914	50	2	1	2	1	2	2	30.98	0	0	1	7	0.61	163	33	267	1599	0	0	0	105.7	0	0	0	0	129
1915	55	1	2	1	2	2	2	30.05	0	1	1	6.4	0.94	206	71	194.5	1338.5	0	0	0	105.36	0	0	0	0	117
1916	60	1	1	2	1	2	1	41.11	0	1	1	7.3	1.04	155	27	323.5	2461.5	0	0	0	77.67	1	1	0	0	121
1917	68	2	3	2	3	1	3	27.77	0	0	1	6.8	0.62	165	69	220.5	1499.5	0	0	1	92.65	0	1	0	0	110
1918	61	2	1	3	2	1	3	27.31	0	0	1	6.3	0.71	186	59	251.5	1695.5	0	0	0	91.92	0	0	0	0	133
1919	68	1	1	2	1	1	2	45.72	1	1	1	7.8	1.31	206	24	241.5	1704	0	1	0	55.55	2	3	0	0	110
1920	59	2	1	3	2	2	5	32.52	0	0	1	6.9	0.76	159	77	244	2324	1	0	0	85.86	1	2	0	0	124
1921	47	1	4	2	1	1	2	56.21	0	1	1	8	0.82	177	36	343.5	2359.5	0	1	0	105.31	0	1	0	0	129
1922	47	1	3	2	2	1	4	41.63	0	1	1	7.8	0.75	173	39	544.5	4151.5	1	1	0	109.24	0	2	0	0	115
1923	80	1	1	2	3	2	3	24.79	0	0	1	6.7	0.91	167	69	355	2230.5	0	0	0	79.32	1	1	0	0	112
1924	72	2	1	2	1	1	1	26.73	0	0	1	6.1	1.21	205	59	204	1360	0	1	0	44.66	2	3	0	0	121
1925	80	1	1	3	3	2	2	30.57	0	1	1	7.4	1	191	24	186	1340.5	0	1	0	70.77	1	2	1	1	29
1926	61	2	2	1	3	1	1	25.89	0	0	1	6	0.59	213	119	440	2016	0	0	0	114.65	0	0	0	0	112
1927	64	1	3	2	3	1	2	26.75	0	1	1	8	0.81	206	42	205	1424.5	0	0	0	93.92	0	0	1	0	14
1928	31	2	4	3	3	1	4	31.28	0	0	1	10.4	0.43	152	33	193.5	1534.5	1	0	0	135.53	0	1	0	0	119
1929	43	1	3	2	1	2	2	36.05	0	0	0	6.9	0.75	170	46	424.5	2328	0	0	0	112.35	0	0	0	0	115
1930	62	2	3	1	3	2	2	43.2	1	1	1	7.9	0.75	175	57	517	3922	0	1	0	85.43	1	2	0	0	125
1931	62	1	1	2	3	3	5	31.69	1	1	1	5.5	0.77	331	23	355.5	1952.5	1	0	0	97.26	0	1	0	0	118
1932	67	1	1	3	3	2	3	35.77	1	1	1	7.4	1.22	130	33	298.5	1997	0	0	0	60.97	1	1	0	0	126
1933	70	1	1	2	2	3	3	33.34	1	1	1	6.6	0.88	159	35	145	1816	0	0	0	87.03	1	1	0	0	130
1934	63	2	3	1	1	2	1	30.94	0	1	1	6.1	0.63	181	61	123	536	0	0	0	95.46	0	0	0	0	119
1935	75	1	1	1	1	2	2	36.8	1	1	0	6.7	1.22	153	47	166.5	1197	0	0	0	57.63	2	2	1	0	107
1936	64	1	1	2	3	2	4	32.23	1	1	1	7.7	1.36	119	31	346.5	1759	1	1	0	54.6	2	4	1	0	102
1937	65	2	4	1	1	2	2	32.83	0	1	1	11.9	0.71	295	44	177	591	0	0	0	89.38	1	1	1	0	24
1938	65	2	1	3	1	1	5	27.32	0	0	1	7	0.85	199	77	329	1882	1	0	0	71.9	1	2	0	0	128
1939	70	1	1	1	1	3	2	28.54	1	1	1	7	0.76	192	41	237.5	1511	0	0	0	92.44	0	0	0	0	130
1940	63	1	1	2	3	1	3	33.2	0	1	1	7.5	1.11	135	33	339.5	2061	0	0	0	70.29	1	1	0	0	112
1941	63	2	3	1	1	2	2	28.1	0	1	1	11	0.41	202	60	186.5	1212.5	0	0	0	109.95	0	0	0	0	113
1942	80	1	1	3	3	1	3	22.46	0	1	1	6	2	204	55	275.5	1818.5	0	0	0	30.61	2	2	1	0	55
1943	63	2	1	2	1	2	2	37.82	0	1	1	6.9	0.94	198	53	331	3066.5	0	0	0	64.56	1	1	0	0	131
1944	31	1	1	2	2	3	5	24.1	1	0	1	5.9	0.89	177	25	118	1279.5	1	0	0	113.93	0	1	0	0	109
1945	67	1	5	1	1	2	3	31.6	0	1	1	6.7	0.94	154	47	138.5	1276.5	0	1	0	83.56	1	2	0	0	110
1946	55	2	1	3	3	3	2	38.55	0	0	1	6.5	0.7	147	46	290	1260.5	0	0	1	97.54	0	1	0	0	116
1947	55	1	3	1	1	1	5	33.9	0	1	1	11.7	0.83	301	55	189	1457.5	1	0	0	99.06	0	1	0	0	113
1948	65	1	4	2	2	2	3	25.3	0	1	1	6.5	1.37	159	70	349.5	2713	0	0	0	53.74	2	2	0	0	126
1949	25	2	1	1	3	2	5	44.19	0	1	0	5.7	0.79	194	55	197	2148	1	1	0	104.04	0	2	0	0	115
1950	70	2	5	3	3	2	2	35.56	1	1	1	6.7	0.66	147	46	306	2083	0	1	0	89.5	1	2	0	0	109
1951	80	1	5	3	1	2	2	39.84	0	1	1	6.6	1.11	167	49	212	1256.5	0	1	0	62.38	1	2	1	0	12
1952	80	2	2	1	1	2	2	43.41	0	1	1	5.8	1.03	230	58	199	1551	0	0	0	59.46	2	2	0	0	111
1953	70	2	3	1	1	1	1	26.91	1	1	1	8.1	1.44	273	54	235.5	1131.5	0	1	0	36.7	2	3	0	0	120
1954	52	2	3	1	1	2	3	30.94	1	1	1	6.5	0.57	213	39	198	965	0	0	0	106.58	0	0	0	0	109
1955	54	1	1	2	2	2	4	28.03	0	0	1	5.5	1.07	361	39	371	3249	1	0	1	78.28	1	3	1	0	22
1956	65	1	3	2	2	2	2	36.18	0	1	1	5.6	1.07	162	33	383.5	3311.5	0	0	0	72.46	1	1	1	0	94
1957	78	2	1	2	1	2	2	32.24	0	1	1	6.5	0.76	213	37	212.5	1777.5	0	1	0	75.13	1	2	0	0	119
1958	64	2	1	3	3	3	2	40.76	0	1	1	7.1	0.8	290	46	228.5	1768.5	0	0	1	77.91	1	2	1	0	69
1959	71	2	2	2	3	1	3	30.8	0	1	1	6.9	0.98	196	67	223.5	1343.5	0	1	1	67.26	1	3	0	0	124
1960	76	1	1	3	2	2	2	27.53	1	1	1	9.7	1.17	151	48	219.5	1904.5	0	1	0	60.2	1	2	1	1	113
1961	60	2	3	3	2	1	2	34.09	0	0	1	6.7	0.71	208	31	259	1938	0	0	0	92.57	0	0	0	0	120
1962	52	2	5	1	3	3	3	37.39	0	1	1	7.4	0.71	184	56	226.5	1826.5	0	0	0	97.92	0	0	0	0	120
1963	55	1	2	2	1	1	4	27.02	0	1	1	5.6	1	160	51	97	571	1	0	0	97.77	0	1	0	0	125
1964	37	1	4	2	2	1	5	30.28	0	0	1	11.3	0.8	146	31	389.5	3132	1	0	0	114.12	0	1	0	0	108
1965	70	2	2	2	1	2	3	36.13	0	1	1	7.6	1.86	203	50	230	1171	0	0	0	31.22	2	2	0	0	124
1966	69	2	1	2	3	1	3	32.17	0	1	1	6.6	0.71	189	47	385	1706.5	0	0	0	86.9	1	1	0	0	119
1967	48	1	3	2	1	1	5	22.71	0	1	1	7.7	0.89	269	36	327	2260.5	1	0	0	101.11	0	1	1	0	60
1968	72	1	1	2	2	1	1	28.4	0	1	1	6.4	1.17	170	40	150	1840	0	1	0	61.92	1	2	0	0	121
1969	49	2	1	1	3	3	2	28.68	1	1	1	5.4	0.59	236	41	463	2814	0	0	0	107.62	0	0	0	0	125
1970	48	2	3	1	1	1	1	36.41	0	0	1	10.9	0.53	205	61	288.5	1490	0	0	0	112.27	0	0	0	0	128
1971	65	1	1	3	3	1	1	33.26	0	1	0	9.7	1.06	148	42	391	2568.5	0	0	0	73.28	1	1	0	0	113
1972	68	1	1	3	3	2	2	37.28	1	1	1	6.3	1.27	155	31	382.5	2578.5	0	0	0	57.67	2	2	0	0	130
1973	66	1	5	3	3	1	3	44.41	1	1	0	6.8	1.1	159	59	193.5	925.5	0	0	0	69.58	1	1	0	0	110
1974	70	2	3	1	1	1	2	31.71	0	1	1	6.5	0.74	209	45	323	1437.5	0	0	1	82.08	1	2	0	0	119
1975	71	1	1	2	2	1	3	39.17	0	1	1	5.9	0.91	249	46	240.5	2036	0	1	0	84.49	1	2	0	0	122
1976	53	1	1	3	3	1	3	36.34	0	1	1	6.3	1.48	173	28	263	2702.5	0	0	0	53.26	2	2	0	0	117
1977	63	2	1	1	2	3	2	32.68	0	1	1	6	0.76	190	29	172	866	0	1	1	83.48	1	3	0	0	118
1978	80	2	1	3	3	2	3	22.75	0	1	1	6.8	1	264	74	271.5	1826	0	1	0	53.17	2	3	1	1	115
1979	71	2	1	2	1	1	1	44.14	0	1	1	5.6	1.41	156	46	135.5	1078	0	1	0	37.38	2	3	1	0	68
1980	54	2	2	1	1	1	4	25.09	1	0	1	6.2	0.87	196	56	231	1379.5	1	0	1	87.53	1	3	1	0	78
1981	55	2	4	1	3	1	2	31.98	0	1	1	8.3	6.48	151	55	234	1270.5	0	1	1	6.62	2	4	1	1	112
1982	73	2	1	1	2	1	1	27.22	0	1	1	5.6	0.62	261	53	292.5	1760.5	0	0	0	89.45	1	1	0	0	121
1983	46	1	1	3	3	2	5	37.14	0	1	1	5.8	0.61	154	44	372.5	1129.5	1	0	0	119.76	0	1	0	0	119
1984	74	2	1	1	1	1	4	41.41	0	1	1	6.4	0.85	134	35	113.5	1148.5	1	1	0	67.49	1	3	0	0	121
1985	73	2	1	3	2	1	2	31.25	1	1	1	7.5	0.95	167	76	312	1849	0	1	1	59.42	2	4	0	0	130
1986	55	1	3	2	1	1	4	29.58	0	0	1	9.6	0.73	116	36	318.5	2116	1	0	0	104.42	0	1	0	0	120
1987	71	1	1	2	2	1	5	29.53	0	0	1	6.5	1.44	137	45	286.5	2257	1	0	0	48.51	2	3	0	0	123
1988	80	1	1	3	1	2	2	34.82	1	0	1	7.6	1.08	160	44	224	1270.5	0	1	0	64.48	1	2	1	0	59
1989	42	1	1	2	1	3	3	35	0	0	1	9.3	0.97	232	29	77.5	1122.5	0	0	0	95.89	0	0	0	0	122
1990	80	2	1	1	1	1	3	31.13	1	1	1	6	1.22	187	48	301.5	2203	0	0	0	41.8	2	2	1	0	99
1991	36	1	3	1	1	1	5	28.38	0	0	1	5.8	0.75	164	39	263.5	1710	1	0	0	118.01	0	1	0	0	115
1992	61	2	3	3	3	2	3	38.83	0	1	1	7	1.15	290	59	191	1980.5	0	1	0	51.31	2	3	0	0	109
1993	46	2	3	2	1	1	4	38.4	1	1	1	8.3	0.41	155	49	155	803	1	0	0	123.9	0	1	0	0	114
1994	58	1	2	2	1	1	3	35.86	0	1	1	6.9	1.16	123	41	215	1986.5	0	1	0	80	1	2	0	0	112
1995	80	2	1	2	2	2	4	25.48	1	1	1	5.8	1.65	176	67	207.5	1400.5	1	0	0	29.02	2	3	1	0	84
1996	80	1	1	3	3	2	3	16.19	0	1	0	5.2	1.02	172	80	184	1332.5	0	0	0	69.09	1	1	1	0	4
1997	75	1	1	2	1	2	3	23.85	1	1	1	6.1	1.04	142	60	448	2212.5	0	1	0	69.9	1	2	0	0	131
1998	80	2	4	1	3	1	2	31.92	1	1	0	6.2	1.02	140	70	204.5	1704.5	0	1	0	51.91	2	3	1	1	8
1999	65	1	1	3	3	2	3	35.37	0	1	1	7.3	0.99	207	58	226	2506.5	0	1	0	79.59	1	2	0	0	124
[truncated: 3,220 more rows]
